# Supplementary material for: Fibroblast growth factor 21 resistance is associated with body shape in patients with type 2 diabetes complicating hypertension
Source: Front Cardiovasc Med. 2023 Jun 22;10:1168047. doi: 10.3389/fcvm.2023.1168047 (PMC10325616; doi:10.3389/fcvm.2023.1168047)
Supplement: Supplementary file 1 [file Datasheet1.xlsx]

## Sheet: raw data
Number	Group(0=Healthy,1=T2DM)	Gender(1=Male,2=Female)	DR	CA199	Glycatedhemoglobin	CEA	FGF21	Visceraladiposetissue	Subcutaneousadiposetissue	Age	BMI	FPG	SBP	DBP	TG	TC	HDLc	LDLc	Alb	Sua	Bun	Scr	eGFR	UACR	ALT	AST	ALP	γGT	Smokingnow	Drinkingnow	Fattyliver	DF	Typeofdiabetes	Courseofdisease	Moderatephysicalactivity	HP	Antihypertensivedrugs	ACEIARB	No	Insulin	OHA	InsulinOHA	Hyperlipidemia	Hypercholesterolemia	Hypotriglyceridemia	Lipidloweringdrugs	HUA	Gout	Uricacidloweringdrugs
82305963	0	1		6.93	5	1.3	126.114	49	114	43	22.8	4.48	116	73	1.58	5.02	1.21	3.19	44.5	273	4.11	67	101.4	4.44	18	15	90	23	0	0
82177658	0	1		10.92	5.1	7.88	6.50756	44	104	30	20.9	4.6	138	67	0.47	4.11	1.47	2.19	42.7	273	4.13	70	127.22	2.6	24	21	50	21	0	0
82307640	0	1		20.08	5.3	2.93	67.6568	98	132	54	22.7	4.62	110	72	1.03	5.31	1.12	3.72	45	314	5.16	58	116.14	3.2	20	17	52	19	0
82307694	0	1		2	5.7	2	276.99	107	196	49	27.5	5.09	130	84	2.58	6.91	1.14	4.41	46.3	341	3.8	69	111.99	31.9	20	17	75	47	0	0
82307821	0	1			5.5	2.03	151.635	52	143	74	21.7	5.24	152	86	0.75	5.81	1.87	3.42	45.5	264	6.26	75	90.78	5.5	15	20	57	14	1	0
82307944	0	1		2	5.1	3.43	160.26	49	82	25	20.4	4.72	142	88	1.92	4.55	1.46	2.4	50.7	381	3.98	93	103.49	8.59	16	14	81	39	1	0
82307949	0	1		3.12	5	1.89	82.9548	61	124	36	24.3	5.2	117	75	1.37	5.66	0.77	4.18	48.8	431	5.41	83	109.93	3.55	42	31	90	52	0
82307967	0	1		3.98	6.1	4.48	241.614	47	135	66	24	5.55	108	67	0.87	4.57	1.38	2.68	44.8	314	4.48	75	96.03	6.64	23	22	65	14	1	0
82180473	0	1		7.42	5.1	2.84	119.257	46	120	34	21.7	5.26	118	79	1.14	5.33	1.51	3.2	45.7	290	5.35	81	114.82	33	21	19	99	20	0
82309496	0	1		4.4	5.7	1.57	152.882	81	169	38	21.4	5.14	123	79	2.92	5.17	1.03	3.28	44.2	415	3.63	72	118.88	2.71	28	20	116	28
82309536	0	1		8.56	5.4	2.26	108.83	87	182	54	23.5	5.34	120	73	1.23	5.36	1.51	3.12	38.9	268	5.66	84	95.48	3.07	21	17	73	13	1
82309736	0	1		5.94	4.9	1.45	75.9623	51	88	36	22.7	4.78	120	70	1.45	4.46	1.89	1.95	44.1	332	5.23	73	119.88	2.39	28	24	48	46	0	1
82274266	0	1		4.5	5.4	1.57	75.6297	56	249	34	25.4	4.83	119	76	1.18	5.6	1	4.01	45.2	364	5.22	67	125.95	1.86	34	23	75	45	0	1
82297894	0	1		7.94	5.5	1.88	61.9103	31	68	30	17.5	4.63	136	80	0.99	3.57	1.06	2.02	41.8	476	6.96	80	120.41	3.39	22	25	78	23	0
82296144	0	1		2.48	5.6	0.66	123.302	82	104	48	23.1	5.13	134	82	1.46	6.53	1.55	4.34	42.8	340	7.1	79	106.66	1.88	33	24	78	22	0
82299633	0	1		2.73	5.5	1.47	225.035	44	104	47	20.6	5.59	116	77	0.74	5.65	1.97	3.05	44.6	412	4.98	80	106.39	2.75	18	21	90	16	0	0
82310451	0	1		5.03	5.2	2.48	346.237	64	84	42	19.6	5.1	95	58	2.09	6.33	1.43	3.81	46.4	153	4.62	85	102.4	2.12	21	18	84	33	1
82310420	0	1		7	6.2	5.11	239.756	117	249	51	29.1	5.5	120	76	1.51	4.39	1.22	2.55	44.4	346	5.58	63	114.65	4.22	25	19	67	23
82310430	0	1			5.2	1.2	164.694	55	173	22	21.5	5.32	120	64	1.03	5.18	1.14	3.56	46.1	353	7.11	68	136.2	1.6	13	11	68	21	0
82310465	0	1		2	5.5	0.84	317.677	104	189	40	25.6	5.37	130	79	1.33	5.18	1.03	3.61	43.9	425	4.51	70	118.59	4.04	16	17	75	29	0
82310701	0	1		3.21	5.6	3.96	121.799	82	146	57	24	5.11	120	74	0.94	5.02	1.46	2.98	46.1	412	5.9	59	112.92		17	18	88	28	1
82310729	0	1		10.8	5.1	3.84	77.8496	74	114	55	22.1	5.03	122	69	1.01	5.29	1.53	3.22	47.9	317	5.67	77	102.62	4.86	30	25	56	35	0
82298503	0	1			5.1	1.26	431.73	58	54	22	17.1	5.26	125	88	0.95	5.52	1.21	3.67	45.3	317	5.44	73	132.27	3.62	13	12	79	23	0	0
82142902	0	1		3.82	5.4	0.74	39.9835	86	201	41	25.2	4.93	113	73	1.62	4.21	0.9	2.84	42.8	375	5.89	76	113.84	2	18	16	84	24	0	0
82310759	0	1		3.98	5.2	2.18	114.639	59	146	26	23.5	4.91	147	87	0.65	3.85	1.47	2.14	43.8	333	7.84	79	124.49	2.89	18	18	75	16	0	0
82310760	0	1		2.27	5.4	2.7	90.349	81	229	54	27.6	4.33	127	80	0.88	4.13	1.04	2.72	42.2	340	6.39	76	103.91	2.08	18	21	92	15	0	0
82298412	0	1		3.49	5.2	1.01	147.642	49	103	23	21.7	5	109	57	1.09	4.12	1.2	2.62	42.4	336	5.19	71	132.86	9.26	22	23	49	20	0	0
82302694	0	1		3.8	5.8	3.23	144.034	31	81	62	19.8	5.3	109	59	0.72	4.8	1.68	2.23	39.2	230	7.71	89	84.16		23	32	59	32	1	0
82311213	0	1		5.6	5.3	1.7	197.108	70	118	41	22.7	5.19	107	76	1.07	5	1.29	3.21	41.2	353	6.35	78	112.63	3.82	11	13	68	45	1	1
82311218	0	1		7.67	5.3	1.73	75.2436	53	126	40	20.6	5.04	143	75	1.39	5.16	1.86	2.74	46.6	266	4.75	67	120.75	4.09	36	25	59	18	0
82311227	0	1			5.8	4.53	288.211	78	116	62	22.2	5.43	130	83	2.26	4.36	1.11	2.49	39.9	272	3.7	56	111.4	6.6	35	28	89	30	1	1
82310021	0	1		2	5.6		111.535	72	158	34	25.5	5.24	129	75	1.49	8.45	1.23	6.37	43	332	4.98	79	117.69	2.24	14	16	60	23	1	0
82310014	0	1			5.4		216.04	99	253	34	28	4.9	141	81	1.84	4.44	1.06	2.91	44.8	546	4.92	90	101.08	2.07	27	18	86	35	0	1
82311249	0	1		11.6	5.3	2.01	153.158	98	188	28	26	5.04	135	71	5.07	5.62	1.07	3.07	42.8	652	4.78	69	129.79	4.94	26	16	57	35	0	1
82311282	0	1			5.1	2.59	118.013	75	103	44	19	4.49	115	73	0.8	5.38	1.38	3.59	42	444	5.19	84	102.43	1.91	28	21	73	27	0	0
82311867	0	1		8.26	5.9	2.29	644.146	67	170	46	23.2	5.51	144	87	1.5	4.77	1.26	2.88	45.1	325	4.2	74	111.13	8.41	27	20	77	30	1
82218632	0	1		5.76	5	2.94	20.404	65	170	37	25	4.97	135	86	1.2	3.67	1.31	1.88	43.2	286	3.86	86	104.57	295.41	17	18	60	20	0	1
82311880	0	1		3.9	4.6	0.96	223.631	110	223	39	27.8	4.84	142	89	1.68	5.69	1.21	3.8	43.3	395	3.29	86	103.11	4.7	20	23	67	25	0	1
82311885	0	1		14.07	5.2	9.06	44.567	55	107	58	19.5	4.76	124	87	0.62	4.87	1.62	2.59	43.2	198	5.08	64	108.44	4.15	24	34	83	33	1	1
82311908	0	1		2	5.6	1.97	200.871	135	190	43	24.9	4.95	102	68	1.21	4.83	1	3.16	44.9	249	4.18	70	116.12	4.41	49	26	75	43	0	1
82311991	0	1		7.54	5.3	1.17	244.384	127	244	37	27.7	4.82	110	73	1.12	4.08	1.04	2.56	41.4	380	3.38	76	117.08	2.56	28	15	79	31	0
82311299	0	1		20.06	6.1	1.58	339.451	98	245	44	27	5.66	127	84	1.45	4.87	1.12	3.22	41.3	380	5.38	77	110.87	4.04	66	24	68	73	0
82312637	0	1			5.6	3.62	272.427	174	371	38	32.2	5.2	121	76	1.95	4.61	1.18	2.63	43.1	363	5.61	73	118.21	5.55	22	19	51	63	1	1
82176361	0	1		2	5.5	1.85	255.228	57	160	48	23.6	5.12	118	77	1.93	6.27	1.14	4.34	44.8	427	7.71	88	94.14	3.19	33	17	79	56	1	1
82312658	0	1			5.2	1.74	73.2041	64	147	28	21.8	4.75	129	72	1.04	4.31	1.11	2.83	44.1	471	7.45	75	125.41	1.73	26	21	98	28	0	1
82190689	0	1		11.59	5.4	1.48	301.022	112	189	57	26.6	4.28	113	76	3.77	6.13	1.05	3.33	41.6	445	3.54	74	102.86	2.88	26	25	83	111	1	1
82312677	0	1		6.38	5.3	2.7	79.7013	55	107	54	21.6	5.22	125	72	0.82	5.27	1.72	3.08	41.1	269	4.46	75	104.47	3.2	16	18	90	17	0	1
82275009	0	1			5.9	1.91	186.766	67	169	33	26.5	4.86	124	67	0.67	4.5	1.54	2.6	41.4	345	5.31	58	134.61	4.24	43	29	59	28	0
82312710	0	1		4.17	5.4	3.29	153.819	41	62	67	18.8	5.03	136	79	0.87	5.04	1.79	2.68	44.6	405	7.4	63	102.46	6.18	20	31	80	29	0	0
82153709	0	1		8.71	5.6	2.01	183.09	44	102	68	22.4	5.01	136	89	0.91	7.29	1.36	5.22	40.7	332	5.32	77	93.67	4.63	27	22	70	24	0	0
82302666	0	1		3.13	5.5	1.48	78.1283	68	158	23	20.7	4.77	111	66	1.35	3.87	1.16	2.21	41.8	527	4.42	80	125.93	1.61	23	17	94	31	0	0
82302821	0	1			5.7		93.9972	91	192	35	24	5.51	118	72	1.08	5.35	1.06	3.67	45.9	353	6.09	70	122.83	6.31	54	25	72	49	0	1
82313169	0	1			4.8	2.61	304.817	25	52	19	18.7	4.9	125	73	0.72	3.39	1.04	2.04	43.1	356	4.35	70	137.44	3.75	15	17	108	20	0	0
82273430	0	1		10.18	5.7	1.69	53.059	79	165	45	22.7	5.3	115	66	1.46	5.23	1.09	3.54	43.5	326	5.1	72	113.18		28	26	77	74	0
82313146	0	1		2	5.7	2.17	210.315	81	168	38	24.6	5.17	126	71	1.95	4.6	1.01	2.96	40.9	284	4.54	75	116.9	3.85	21	20	91	32	1	0
82313174	0	1			6	2.2	183.056	82	121	64	23.8	5.33	139	76	2.18	5.58	1.03	3.75	41.9	457	4.64	80	94.83	3.53	27	25	99	39	1
82313179	0	1		10.82	5.2	1.75	241.847	21	25	25	17	5.21	95	60	1.84	4.34	1.05	2.65	44.7	436	5.64	73	129.51	3.2	9	13	65	19	1	0
82200298	0	1		10.87	5.7	4.33	63.1251	5	65	54	17.7	4.76	121	74	1.31	5.67	1.27	3.58	44.6	244	4.95	72	106.25	3.19	26	21	107	21	1	0
82307258	0	1		17.58	5.28	0.21	187.289	69	133	41	22.3	4.62	111	69	1.71	5.12	1.22	3.74	48.7	399	5.11	54	131.05	4.47	57	33	87	94	0	1
82313401	0	1			5.44	3.45	124.539	92	143	61	23.5	4.78	127	77	1.09	6.38	1.4	5.06	43.8	484	6.22	75	99.46	2.32	25	20	67	23	0	0
82313406	0	1		7.59	5.06	1.46	222.26	59	114	56	23.7	4.58	119	74	0.96	3.47	0.98	2.14	42.8	262	6.77	63	110.69	4.01	34	36	64	39	1	1
82298327	0	1			4.87	1.37	123.077	39	86	27	21.4	4.03	120	63	0.77	3.43	1.48	1.86	45.2	356	5.29	68	131.49	2.78	40	52	95	28	0	0
82270432	0	1		15.11	5.28	0.92	445.157	30	65	47	16.8	5.02	130	97	0.78	4.68	2.24	2.12	45.1	243	4.13	64	117.15	5.93	17	20	55	44	0	1
82305088	0	1		7.5	5.47	0.1	172.096	92	243	32	24.7	4.27	103	62	1.55	4.15	0.74	3.12	50.9	509	5.18	62	131.88	2.02	92	45	100	37	1	0
82314608	0	1		3.99	5.42	0.17	351.995	85	173	43	23.3	4.73	105	61	2.06	5.97	1.31	4.33	48.9	339	4.08	69	116.81	3.01	89	54	89	265	1	1
82314636	0	1		3.62	5.65	0.16	90.593	102	122	35	23.2	4.52	134	85	2.22	5.57	1.04	3.98	49.2	429	5.72	69	123.56	5.45	48	23	96	138	0	1
82314648	0	1		8.32	4.96	0	65.3178	62	140	28	21.6	4.48	110	62	1.59	5.52	1.15	4.39	47.9	362	5.87	74	126.1	2.57	54	25	71	150	0	1
82314645	0	1		2.54	5.43	0.27	310.255	124	203	38	27.8	4.63	139	67	2.01	4.79	1.07	3.48	43.7	356	7.23	62	126.44	5.74	30	21	66	30	0	1
82273439	0	1		0	4.95	2.22	731.748	83	106	40	22.2	5.46	142	89	1.36	4.19	1.11	2.46	42.9	354	3.97	66	121.5	9.4	24	17	71	78
82314113	0	1		10.27	5.34	2.38	94.7434	104	200	48	25.4	4.89	115	69	1.68	5.4	1.01	4.18	45	538	5.66	89	92.86	2.87	43	25	93	56	1	0
82314185	0	1		7.73	5.38	0.95	139.362	57	118	54	20.6	4.95	104	70	1.54	5.48	1.21	4.09	48	275	6.85	63	112.25	2.3	16	21	74	18	1
82275008	0	1			5.24	1.02	178.123	43	88	32	20.5	4.3	107	52	0.99	3.54	1.03	2.19	45.1	453	5.2	63	131.01	2.27	20	16	52	31	0	0
82315072	0	1		8.93	5.3	4.49	331.017	115	194	56	23.2	4.44	116	79	1.67	5.47	1.16	4.34	47.5	426	4.67	65	109.27	3.34	25	26	70	50	1
82315119	0	1		2.69	5.78	0.47	149.552	83	140	44	24.4	4.79	124	68	1.84	6.03	1.19	4.73	43	395	6.04	80	109.14	2	22	19	55	36	1	1
82315107	0	1		6.1	5.63	0.25	34.1559	85	179	46	27.2	4.57	113	69	0.85	6.37	1.49	4.91	45.6	317	4.48	73	111.75	3.16	20	18	77	14	0	1
82296783	0	1		2.86	5.17	3.03	99.2858	80	145	34	23.3	5.22	102	62	2.31	5.13	1.26	3.58	44.7	413	6.78	72	122.27	2.02	30	23	57	34	1	1
82296896	0	1		7.72	5.34	0.76	244.406	78	117	37	24.2	4.52	119	70	1.02	4.75	1.33	3.15	46.4	389	5.8	91	97.66	51.55	21	24	75	26	0	1
82315160	0	1			5.02	2.38	329.114	39	72	23	19	4.83	136	77	0.79	3.76	1.48	2.03	51	305	2.75	53	149.87	6.22	28	22	82	20	0	0
82315162	0	1		8.89	5.51	1.03	215.013	111	254	26	27.4	4.8	137	84	2.05	5.2	1.37	3.22	44.7	474	4.07	72	129.34	217.96	52	25	72	38	1	0
82315164	0	1			5.31	0.08	131.152	60	138	22	21.7	4.51	106	57	0.5	3.28	1.2	1.85	52.2	398	7.15	66	137.88	3.15	11	12	60	13	0	0
82315356	0	1		8	5.47	2.11	371.532	55	101	53	21.9	4.19	113	67	0.98	6.33	1.42	5.24	43.7	323	6.68	67	110.21	7.45	56	38	122	33	1	0
82315483	0	1			5.41	2.12	219.323	97	253	32	25.6	4.73	118	64	0.89	3.28	0.9	2.2	46.1	428	4.04	65	129.34	2.85	19	11	73	26	1
82302116	0	1		4.56	5.57	1.01	411.637	90	141	55	21.5	4.35	142	74	0.99	4.93	1.39	3.33	45.6	530	5.51	83	96.19	13.49	11	19	74	48	0	1
82315611	0	1			5.31	1.55	183.675	81	245	25	24.7	4.64	105	65	1.21	3.34	0.82	2.4	49	254	5.24	63	137.62	3.33	25	29	128	18	0	0
82315614	0	1		12.48	5.7	0.46	117.154	87	138	40	23	4.61	127	81	1.22	4.78	1.23	3.56	47.1	423	6.73	80	112.25		46	25	70	51	1	1
82315623	0	1		6.27	5.24	1.31	151.668	51	137	41	22.2	4.83	134	78	2.54	4.71	0.96	3.24	44.3	415	5.02	65	121.41	2.79	18	19	73	38	1	1
82315620	0	1		12.8	5.67	1.3	116.455	79	152	41	23.5	5.07	129	67	1.67	5.35	1.33	3.71	45.4	295	4.58	73	115.75	3.33	48	35	100	71	1	0
82315640	0	1			5.58	0.51	312.006	59	125	64	22.3	5.51	134	85	1.17	5.81	1.37	4.63	46.1	309	5.01	63	104.64	3.69	26	24	75	36	0	0
82315681	0	1		2.8	5.55	1.5	111.687	11	46	37	17.2	4.39	98	58	0.39	3.98	1.6	2.24	49.3	505	4.18	65	124.87	2.69	12	30	80	16	1	1
82316300	0	1		1.04	5.95	0.59	234.175	114	208	54	29.3	4.51	113	69	3.31	5.56	1	2.34	45.6	435	3.98	99	78.27	3.7	35	31	73	65	0	1
82316311	0	1			5.81	1.95	49.8086	37	89	47	20.1	4.13	103	67	1.06	4.78	1.27	3.48	47.9	311	5.14	78	107.98	3.35	26	27	73	36	1	0
82316322	0	1		0	5.9	4.46	286.19	116	180	52	23.7	4.56	118	72	1.08	5.13	1.11	4.11	39.9	325	6.23	63	113.84	2.54	62	46	97	57	1	0
82316331	0	1		6.45	5.17	0.19	420.159	120	190	46	27.2	3.99	99	41	2.72	4.24	1.35	2.03	50.6	295	3.27	53	127.51	6.71	36	38	86	90	1	1
82316340	0	1			5.22	0.81	165.981	74	210	28	24.6	4.22	114	71	1.29	5.55	1.12	4.72	48.3	474	6.58	80	121.58		46	24	78	31	0	0
82316343	0	1			4.88	1.53	30.8941	43	157	26	24.7	4.18	120	65	0.85	4.36	1.76	2.36	47.5	404	4.98	81	121.46	2.82	25	22	70	18	0	0
82316364	0	1		9.43	5.42	1.95	1025	122	197	46	28.7	5.02	126	79	2.14	5.32	1.13	3.83	43.6	349	5.59	59	122	7.59	37	27	83	33	1	0
82177610	0	1		8.88	5.31	0.55	108.007	37	57	33	18.6	4.39	119	77	0.77	3.78	1.11	2.5	47.1	420	3.89	77	119.77	5.46	16	23	63	10	0	0
82314795	0	1		4.02	5.73	0.85	420.377	93	230	40	28	5.11	129	79	2.13	4.15	1.21	2.22	44.7	402	5.37	62	124.67	87.97	24	17	100	30	1	0
82316583	0	1			5.35	2.92	102.583	74	192	46	26	4.77	107	64	0.9	4.61	1.42	3.02	45.5	311	6.65	69	114.38	5.29	35	20	54	20	0	0
82311000	0	1		11.15	4.97	1.92	108.007	108	114	58	22.3	4.8	111	70	3.79	4.64	0.91	2.69	46.2	394	4.25	67	106.41	5.28	61	51	59	20	0	0
82316645	0	1			5.37	1.42	420.377	57	149	74	23.7	4.9	132	77	2.15	5.05	1.04	3.07	44.6	405	5.87	72	92.32	9.62	29	34	67	15	0	0
82316653	0	1		2.59	5.03	0.46	84.1679	64	105	39	21.2	4.82	121	78	1	5.37	1.51	3.45	46	348	5.44	68	120.86	1.33	11	21	38	15	0	1
82316668	0	1		17.23	5.84	1.78	172.733	87	181	55	25.9	4.89	111	75	1.26	4.57	1.25	3.17	45.4	259	6.69	69	107.37	10.87	21	17	27	29	1	0
82296747	0	1			5.47	1.44	124.934	70	123	38	23.6	5.5	140	81	1.01	4.36	1.22	2.88	48.6	326	5.52	59	129.05	2.32	23	27	92	24	0	0
82316680	0	1		1.94	6.34	1.46	107.404	83	133	56	23.4	5	132	78	1.41	4.73	0.73	3.96	42.5	440	9.41	83	95.52	1.66	17	20	123	52	1	0
82316687	0	1			5.04	0.25	58.2168	50	133	26	21.6	4.82	116	73	0.7	4.93	1.48	3.34	52.6	431	3.96	55	144.52	14.58	12	18	82	16	0	0
82316702	0	1			5.59	0.27	255.69	77	139	65	22.4	5.14	120	75	0.91	4.29	0.94	2.74	42	252	5.9	48	116.23	140.32	9	14	82	20	1	1
82316715	0	1		14.94	5.5	0.18	114.043	69	186	31	25.7	4.92	150	81	2.15	4.96	0.81	3.85	50.1	471	5.39	69	127.08	6.43	53	29	115	35	0	0
82305909	0	2			4.9	0.62	49.8968	38	160	29	21	5.31	108	66	1.12	4.06	0.97	2.69	46.4	249	4.05	52	130.4	3.78	16	17	51	20	0	0
82305935	0	2			5.2	0.74	308.558	44	87	25	19.1	4.79	99	61	1.25	6.2	1.99	3.37	47.1	327	3.42	50	135.85	3.74	11	17	59	14	0	0
82305970	0	2		3.73	5	0.51	54.3004	22	75	35	19.4	5.16	113	63	0.71	4.56	1.77	2.32	44	246	3.56	43	133.06	3.06	21	23	45	23	0	0
82307691	0	2		7.25	6.1	1.65	51.8777	42	163	57	22.1	5.48	101	61	1.13	6.31	1.62	4.18	41.6	242	5.85	59	102.77	4.44	25	23	66	21	0
82296801	0	2			5.4	0.87	6.50756	29	62	35	19	4.5	115	65	0.48	4.28	1.63	2.1	45.3	222	5.07	50	126.64	4.63	11	18	48	9	0	0
82307698	0	2		2	5.3	1.35	200.938	45	183	35	23.9	5.05	118	65	0.9	4.85	1.4	2.9	45.4	180	3.31	55	122.74	10.24	32	22	49	17	0	0
82307649	0	2			5.7	1.74	66.8826	47	151	52	23.2	4.95	129	81	1.11	6.8	2.16	4.62	42.4	313	4.22	55	108.92	7.5	38	31	57	58	0	0
82307671	0	2		3.47	5.6	2.6	35.1873	55	147	46	21	5.06	114	67	0.91	4.72	1.48	2.65	42.5	196	4.63	49	118	3.38	26	27	60	14	0	0
82307847	0	2		9.78	5.6	1.32	387.66	28	141	39	22.2	4.91	98	72	0.91	4.63	1.58	2.58	43.6	154	4.25	45	127.46	7.04	12	14	50	13	0	0
82294656	0	2			5.6	1.6	367.795	37	117	55	20.4	4.66	122	72	0.88	6.28	1.95	3.52	40.6	234	5.11	51	109.33	3.89	14	18	55	11
82307942	0	2		3.84	6.2	1.49	36.9402	35	179	53	22.9	5.94	97	60	1.11	5.98	2.1	3.02	44.1	253	5.65	62	103.99	3.5	29	25	100	32	0	0
82298447	0	2			5.53	1.3	36.9402	58	87	24	18.7	5.07	105	69	0.7	3.98	1.33	2.25	48.5	295	4.24	51	135.93	7.4	15	17	54	16	0
82284520	0	2			5.3	0.93	49.3468	39	110	36	20.1	4.74	109	70	0.7	3.97	1.35	2.18	45.1	221	5.12	64	112.58	8.45	14	18	71	17	0
82210029	0	2		5.11	5.4	1.05	99.8853	35	188	38	23.6	4.78	112	73	0.52	5.06	2.19	2.29	44.3	297	5.15	64	111.01	3.74	31	20	104	58	0	0
82158461	0	2		6.66	5.8	1.24	94.6412	9	49	54	19.4	4.52	133	73	0.62	6.28	1.91	3.67	44.9	206	7.51	58	105.55	6.85	14	16	62	15	0
82230584	0	2			5.1	0.61	191.298	26	139	27	21.9	4.41	112	60	0.97	4.47	1.36	2.69	41.2	341	4.32	51	133.09		20	22	56	19	0	0
82309544	0	2		2	5	0.84	87.6246	44	167	36	25.6	4.84	90	57	0.66	5.22	1.8	2.82	39.3	100	5.59	52	124.15	3.1	17	19	50	14	0
82309561	0	2			5.3	1.4	21.4157	37	94	31	20.5	5.13	105	63	1.16	4.92	2.23	1.94	44.7	227	4.36	52	128.58		9	14	52	24	0
82309708	0	2			5.8	1.77	85.6225	48	149	58	22.5	4.59	116	64	1.28	5.35	2.16	2.61	42.3	297	5.94	61	100.94	1.84	18	22	57	14	0	0
82297600	0	2			5.3	1.48	89.6278	10	57	29	18.9	5.3	113	62	0.85	3.5	1.37	1.62	43.6	225	3.98	42	139.86	14.02	14	15	60	20	0	0
82296134	0	2			5.2	1.63	50.7771	44	156	50	21.9	5.26	115	71	1.41	3.49	1.49	1.43	38.9	347	4.91	34	129.34	2.88	41	30	145	66	0	0
82309727	0	2		4.32	5	1.84	89.0713	24	43	34	17.6	5.12	115	75	0.67	4.28	1.39	2.48	44.5	196	4.05	46	131.07	3.48	9	12	57	13	0	0
82298445	0	2			5.1	0.93	43.9612	14	140	23	19.4	4.82	104	77	0.54	4.26	1.66	2.22	45.8	309	3.58	48	139.63	9.55	7	14	59	18	0	0
82297887	0	2			5.5	0.71	448.463	32	101	31	18.2	5.01	107	63	0.95	3.38	1.16	1.9	44.4	155	3.4	47	132.92	3.84	10	14	67	14	0	1
82299133	0	2		17.1	4.9	2.26	30.1529	31	111	24	23.6	4.53	106	63	0.7	4.93	1.71	2.73	41.8	357	4.68	42	144.86	4.95	9	13	52	11	0	0
82298186	0	2		19.1	5.1	1.58	46.1583	24	118	25	19.9	4.47	112	63	0.8	3.69	1.6	1.72	42.2	209	3.18	56	130.9	2.2	14	22	49	12	0
82294091	0	2			4.9		102.79	40	71	30	17.7	5.91	116	79	1.14	4.55	1.33	2.73	43.8	234	3.17	42	138.89	10.33	14	17	69	17	0	0
82294066	0	2			4.9		81.7329	34	140	23	20.9	4.89	140	88	0.71	4.64	1.66	2.55	43.1	341	5.25	58	131.23	2.84	11	16	62	11	0
82277499	0	2			5.3	0.73	120.493	34	99	34	20.1	4.64	94	57	0.66	6.19	1.92	3.55	41.9	219	4.97	66	110	3.61	10	15	36	12	0
82296654	0	2		7.06	5.4	1.4	165.262	54	194	38	21.5	5.4	100	70	1.18	4.98	1.64	2.69	42.7	256	3.72	52	122.41	5.25	16	19	66	14	0	0
82310507	0	2		18.91	4.9	0.76	42.2046	64	181	34	23.4	4.8	117	68	0.78	4	0.9	2.74	44.1	282	4.71	55	123.61	6.81	14	18	53	18	0	0
82310472	0	2		2	6.2	1.25	169.361	102	353	50	34.8	5.75	125	82	1.36	5.45	1.42	3.38	41.4	362	6.38	56	109.82	3.72	29	18	81	45	0	0
82310482	0	2			4.8	0.66	47.3674	32	32	28	17.4	4.46	103	64	0.83	4.16	1.43	2.31	44.8	260	3.82	55	128.93	3.82	14	17	64	34	0
82296932	0	2			5.6	1.24	103.796	71	167	34	24	5.69	108	72	0.99	4.15	1.66	1.91	42.8	302	5.03	56	122.88	2.09	30	21	66	28	0	0
82310506	0	2		4.15	5.1	1.09	208.3	38	104	36	21.3	4.93	135	67	0.8	4.63	1.43	2.74	43.5	246	3.94	49	126.59	16.03	12	13	45	13	0	0
82297058	0	2				1.25	79.8453	36	116	35	22.1	5.33	93	55	0.87	5.28	2.11	2.64	42.8	223	3.44	48	128.35	4.47	10	12	58	16	0	0
82297572	0	2		7.07	5	1.1	134.337	29	88	30	18.6	4.45	117	67	0.65	4.08	1.29	2.43	42.7	254	3.31	51	130.32	1.56	11	19	44	13	0	0
82178710	0	2		19.68	5.5	2.13	510.719	52	137	53	19.6	5.07	107	63	1.43	7.08	1.66	4.47	43.2	241	4.93	44	116.38	6.36	18	18	79	19	0	0
82310723	0	2			5.7	1.36	134.176	101	244	55	26.5	5.18	133	71	0.7	4.12			38.5	182	3.95	60	103.65	2.74	40	39	73	16	0	0
82297691	0	2		2.19	5.1	0.62	87.2665	35	122	30	21.2	4.63	117	71	0.72	3.98	1.13	2.52	44.4	212	3.56	53	128.68	4.28	12	13	49	11	0	0
82302245	0	2			5.1	0.9	70.6879	31	66	36	19.7	5.45	132	85	0.6	4.2	1.48	2.3	45.8	241	4.61	48	127.45	4.73	22	23	74	22	0	0
82298704	0	2		8.11	4.9	1.64	58.2611	29	157	38	21.7	4.86	107	68	0.57	4.48	1.52	2.56	39.6	273	4.66	54	120.91	4.48	9	12	41	14	0	0
82310751	0	2			5.6	1.3	303.349	115	233	58	27.1	4.76	103	60	1.87	4.8			43.8	122	3.48	52	106.37	3.86	15	18	72	16	0	0
82298290	0	2			5.1	1.14	39.1551	31	161	26	20.6	4.46	113	77	0.53	3.95	1.22	2.43	41.7	290	3.44	60	127.07	3.01	19	22	72	14	0	0
82267627	0	2			5.1	2.57	90.5359	47	147	45	22.4	4.42	107	58	1.22	4.38	1.39	2.44	38.3	219	3.76	55	114.41	3.36	15	17	61	14	0	0
82296832	0	2			5	0.68	77.4772	55	149	33	26	4.15	129	77	1.26	5.5	1.59	3.3	39.7	289	4.07	58	122.33	3.23	13	16	41	12	0	0
82310779	0	2		2.11	5.8	1.09	143.18	72	181	50	23.7	5.67	111	63	0.88	5.2	1.43	3.2	40	205	5.86	56	109.82	6.49	13	16	60	16	0	0
82298240	0	2			5.2	0.5	72.7325	24	124	28	20.2	4.92	120	70	0.69	3.84	1.12	2.25	41.5	203	4.37	52	131.32	3.81	22	20	86	19	0	0
82297773	0	2			5.1	1.12	24.9207	18	70	26	19.4	4.28	114	68	0.67	3.52	1.44	1.72	39.3	275	3.4	61	126.39	3.81	16	17	55	12	0	0
82311259	0	2			5.3	3.8	135.218	60	241	62	23.2	4.69	120	71	1.19	5.38	1.46	3.31	38.9	378	6.72	55	101.54	719.86	19	20	75	19	0	0
82311287	0	2		2	5.3	3.06	93.1011	18	86	49	20.5	4.56	136	85	0.91	3.94	1.39	2.14	37.8	275	5.15	48	116.32	7.71	21	21	51	24	0	0
82311297	0	2		20.04	5.8	3.91	130.483	64	190	55	24.4	5.09	107	60	1.05	6.13	1.9	3.83	40.7	261	5.63	57	105.41	5.01	21	22	71	16	0	1
82311296	0	2		11.25	5.2	1.43	2.42482	49	94	42	20.8	4.62	100	57	0.86	5.87	1.76	3.52	39.5	335	4.63	57	115.49	2.56	12	23	45	12	0	0
82311306	0	2			5.9	1.36	289.674	50	117	57	20.2	4.94	116	67	0.89	5.14	1.96	2.75	39	234	4.88	48	109.97	4.53	15	22	62	24	0	0
82297466	0	2			5.5	0.93	190.045	37	102	30	20.9	4.76	124	76	0.83	4.87	1.54	2.74	42.5	233	4.1	55	127.13	5.16	15	20	60	14	0	0
82311309	0	2			5	1.04	52.6965	48	117	22	23.5	4.82	92	57	0.77	3.67	1.63	1.75	39.5	400	2.83	64	124.21	6.56	19	52	63	13	0	0
82296589	0	2			5.4	0.99	98.9593	37	127	44	23.8	5.03	106	68	1.01	6.08	2.44	2.73	41.8	186	7.43	53	116.63	2.36	11	17	30	12	0	1
82298446	0	2		2		1.44	1.2649	33	142	23	19.9	4.85	114	70	0.6	3.58	1.46	1.78	44.7	256	3.87	62	128.39	5.43	13	17	66	17	0	0
82297636	0	2			5.7	1.06	88.9847	42	151	29	21.7	4.92	129	60	1.51	8.78	1.16	6.63	42	283	2.86	51	131.24	3.49	21	19	64	13	0	0
82311920	0	2			5.7	2.51	327.409	42	105	52	20.3	4.8	120	77	1.61	6.97	0.86	5.04	43.1	191	5.77	53	110.26	4.21	16	26	109	18	0	0
82312600	0	2		2.21	6.4	2.66	237.379	38	219	52	24.8	5.11	117	55	1.14	5.04	1.46	2.98	40.7	254	4.82	61	105.29	2.94	29	22	76	61	0	0
82312656	0	2			5.7	1.01	390.054	30	138	56	19.8	4.9	128	70	1.2	5.11	1.62	2.89	42.7	262	6.05	58	104.08	7.72	13	20	97	15	0	0
82297100	0	2				0.88	51.1863	21	311	37	25.2	5.03	108	63	1.06	5.09	1.56	2.88	41.3	213	4.55	49	125.7	4.7	14	14	60	16	0	0
82264621	0	2		3.05	5.6	0.6	65.2568	74	144	44	23.1	5.09	121	78	1.42	4.98	1.1	3.41	40.9	257	5.76	49	119.67	4.77	29	18	62	29	0	0
82187628	0	2			5.4	2.23	18.4831	41	138	32	21	4.6	103	73	0.64	3.25	1.24	1.64	41.4	171	4.36	57	123.9	9.74	12	17	47	8	0	0
82313096	0	2		3.09		1.13	335.086	97	172	74	25.3	4.8	124	72	2.78	8.13	1.4	5.26	41.7	340	6.78	60	90.7	28.56	27	30	89	34	0	0
82296147	0	2		4.45	5.04	1.53	26.009	46	107	49	22.8	4.49	112	66	0.81	5.33	2.09	2.61	42.8	279	6.69	58	109.32	2.75	13	19	47	13	0	0
82294026	0	2			4.4	1.09	139.807	42	257	38	26.2	4.65	103	49	1.11	5.57	1.35	3.69	40.5	385	4.79	60	116.8	6.56	13	17	59	15
82295424	0	2		5.6	5.7	1.58	428.468	58	126	47	23.1	5.95	109	62	1.4	6.62	1.52	4.21	40.5	290	3.82	62	108.47	3.95	12	17	38	17	0
82296246	0	2			5.5	1.44	78.8623	35	156	50	22.9	4.62	129	72	1.12	5.36	1.15	3.57	42	255	3.85	55	110.47	3.56	22	21	57	23	0
82295423	0	2			5.5	1.07	73.937	36	181	47	23.8	5.43	106	59	0.77	4.45	1.56	2.21	38.5	174	4.37	61	109.05	4.11	14	17	58	10	0
82296926	0	2			5.4	1.73	31.1738	30	114	32	19.5	4.88	122	73	1.03	3.28	1.24	1.67	44.5	340	5.61	62	120.52	5.78	24	19	68	17	0	0
82274363	0	2			5.4	0.68	89.0499	34	129	38	21.7	4.44	110	69	0.58	4.92	1.43	3.06	35.6	231	4.14	70	99.6	3.73	16	19	60	11	0
82163314	0	2			5	0.8	67.1374	38	86	26	21.6	4.56	110	61	1.02	3.58	1.38	1.79	40	218	3.88	58	128.49	3.49	13	12	50	10	0
82221468	0	2		7.78	5.2	1.06	48.7951	39	59	34	19.5	4.13	94	55	0.55	6.29	1.48	4.21	43.1	307	5.68	63	116.37	1.72	8	14	53	13	0	0
82294086	0	2			5		145.79	30	79	21	19.2	4.83	124	71	0.92	4.88	1.55	2.84	43.3	202	3.74	69	114.2	6.06	11	14	75	11	0	0
82211559	0	2			5.2	1.07	162.188	26	59	32	18.4	5.06	103	60	0.87	4.43	1.78	2.09	44.7	227	4.11	48	131.08	2.48	13	14	51	26	0
82273991	0	2			5.1	0.86	20.8704	26	51	31	17.7	4.78	105	59	0.53	4.23	1.77	2.02	42.4	235	5.7	43	136.85	6.72	15	15	74	32	0	0
82299884	0	2		19.1	5.3	0.9	34.8587	40	127	33	22	4.8	120	84	0.38	4.33	1.79	1.97	41.4	220	5.6	48	130.16	4.19	23	18	80	38	0	0
82313184	0	2		17.95	5.1	0.64	489.465	41	105	24	18.5	4.01	110	73	1.4	4.34	1.21	2.54	46	255	6.23	54	133.4	5.05	10	14	91	18	0	0
82313348	0	2			5.59	0.62	189.58	41	137	56	21.8	4.76	133	80	0.65	4.18	1.45	2.48	44.7	241	5.39	51	108.56	8.61	19	20	41	15	0	0
82297592	0	2			5.53	1.97	65.4454	43	53	28	18.1	4.47	108	72	0.54	5.35	1.77	3.82	47	248	5.55	51	132.16	2.36	11	15	49	9	0	0
82298664	0	2			5.16	0.74	30.8091	20	70	42	10.6	4.07	122	70	0.8	3.88	1.54	2.05	45.4	186	4.1	53	118.28	3.63	14	22	23	22	0	0
82297574	0	2		9.54	5.36		84.733	42	242	28	22.8	5.12	108	62	0.69	4.26	1.17	2.9	43.6	165	4.78	39	144.32	7.55	11	5	102	12	0	0
82313365	0	2			5.49	2.46	308.913	53	187	50	24.1	4.82	118	80	0.85	3.26	1.34	1.54	42.9	261	5.44	57	109.18	2.69	16	21	55	30	0	1
82313370	0	2		4.68	5.39	0.55	22.1793	35	75	31	18.7	4.44	130	66	0.47	4.12	1.48	2.52	46.4	220	5.73	44	135.82	5.92	7	16	39	14	0	0
82313381	0	2		13.67	5.47	0.14	27.6386	21	176	56	21.9	4.39	137	67	0.56	5.45	1.85	3.25	44.3	194	5.32	40	117.57	9.1	13	21	63	9	0	0
82296364	0	2			5.47	3	35.8445	38	108	49	22.1	4.45	119	74	1.13	4.95	1.44	3.44	44.4	226	5.16	51	114.03	5.59	28	27	57	27	0	0
82303502	0	2		5.38	5.51	1.14	26.8737	44	253	29	26.5	4.18	99	63	0.94	5.62	1.83	3.73	45.6	338	5.25	43	138.79	4.48	15	18	44	20	0	0
82296983	0	2			5.25	2.45	13.8987	21	36	36	18	4.21	100	55	0.98	4.23	1.32	2.75	47.4	269	4.3	44	131.14	3.6	4	18	47	16	0	0
82297456	0	2			4.74	1.14	67.1038	33	94	29	19.1	3.79	110	70	0.64	3.6	0.93	2.75	42.4	256	4.05	56	127.27	2.48	15	14	37	14	0	0
82313376	0	2		6.38	5.22	0	59.4821	23	76	36	20	4.06	125	76	0.66	4.14	1.48	2.56	43.4	263	3.68	48	127.45	2.28	12	15	54	12	0	0
82313409	0	2		12.4	5.91	1.62	72.1946	58	107	54	21.7	4.43	143	95	1.33	6.19	1.92	3.85	43.6	214	3.92	37	122.32	16.02	19	20	113	11	0	0
82296784	0	2			5.07	0	93.415	5	54	35	18.2	4.26	119	78	1.47	4.04	1.14	2.51	40.5	322	4.5	63	115.55	4	16	13	56	54	0	0
82314612	0	2			5.57	0	226.719	67	126	39	26.2	4.08	113	70	1.6	5.77	1.45	4.45	43.2	336	2.89	46	126.54	2.86	21	19	49	20	0	0
82314628	0	2			5.3	0.94	67.2332	59	118	73	21.5	4.76	138	83	0.61	5.98	2.28	3.79	44.2	208	8.75	51	96.34	7.6	51	35	98	16	0	0
82314629	0	2		5.05	5.46	0	138.189	75	183	52	23.4	4.35	115	68	1	4.3	1.22	3.02	47.2	377	6.88	71	88.73	32.17	37	29	102	28	0	0
82314638	0	2		8.21	5.41	0	70.2042	42	154	31	23.3	4.48	110	64	0.72	4.57	1.51	3.09	45.6	333	6.85	55	126.24	3.76	15	19	43	16	0	0
82314644	0	2		8.36	5.12	0	41.5624	22	52	36	20	4.1	102	65	0.64	3.74	1.19	2.39	41.7	227	4.44	59	119.11	3.48	16	20	31	8	0	0
82314661	0	2		5.27	5.69	0.92	115.572	41	209	43	22.5	4.44	119	68	1.47	4.07	1.45	2.29	44.5	211	4.96	40	128.81	12.82	24	20	86	11	0	0
82314659	0	2			5.34	1.11	65.605	73	178	53	21.9	4.29	102	58	1.18	4.71	1.45	3.04	42.7	356	5.62	41	119.1	6.4	17	20	76	16	0	0
82273512	0	2			6.21	0.73	314.871	56	133	41	24.2	5.06	112	65	2.1	4.76	1.34	3.41	44.9	266	7.29	54	118.39	28.9	17	15	48	19	0	1
82297646	0	2			5.2	0.57	613.954	44	161	35	21.8	4.76	125	73	0.9	4.21	1.03	3.2	48.9	281	5.41	37	139.78	5.65	17	17	72	48	0	0
82315071	0	2			6.08	1.39	146.12	60	151	57	24.8	5.25	126	65	0.76	5.18	1.37	3.81	44	317	5.15	41	115.8	8.44	19	19	76	18	0	0
82296840	0	2			5.5	0	821.801	45	143	33	20	4.46	107	75	0.58	5.38	2.19	2.94	44.7	300	4.22	69	104.97	33.42	15	12	62	15	0	0
82315079	0	2			5.55	0.74	266.228	44	154	49	22	4.87	137	68	1.46	3.93	1.2	2.4	47.8	295	5.71	52	113.31	3.94	13	22	80	25	0	0
82298265	0	2			4.74	0	51.7497	40	89	27	20.1	4.23	108	64	0.45	4.1	2.7	0.82	46.4	347	4.01	54	130.62	1.66	13	18	52	8	0	0
82315092	0	2		9.52	5.36	0.02	391.357	79	179	56	23.8	4.5	131	70	1.99	6.97	1.38	5.57	44.5	291	5.23	55	105.91	3.8	14	19	95	16	0	0
82315095	0	2			5.98	0.59	136.82	59	109	66	21.6	5.47	112	72	0.92	5.08	2	2.84	47.1	292	5.65	51	101.2	8.61	11	17	48	11	0	0
82315098	0	2		13.61	5.34	0.25	129.495	36	147	51	23	5.32	152	81	0.82	4.55	1.41	3.08	45.7	199	3.88	57	108.42	2.92	22	21	51	10	0
82298001	0	2		3.86	4.86	0	157.509	26	67	25	17.1	4.46	107	57	0.47	3.65	1.51	1.89	42.3	209	4.02	54	132.47	4.08	10	15	39	11	0	0
82297962	0	2		5.87	4.69	0.59	191.7	27	120	26	23.3	4.64	107	65	0.42	4.38	1.65	2.81	43	246	4.45	47	137.67	3.98	15	21	47	8	0	0
82315133	0	2		3.33	5.71	0.51	138.091	70	175	51	26.3	5.57	112	69	1.08	6.28	1.57	4.45	44.9	341	4.89	55	109.69	52.73	25	30	45	16	0	1
82311559	0	2			5.26	2.25	104.706	22	183	51	22.2	4.99	114	64	0.78	5.65	1.77	3.64	42.8	349	5.45	60	106.61	3.04	24	26	84	19	0	0
82315158	0	2			6.25	0.65	1449.34	88	174	60	23	5.97	158	80	1.19	5.64	1.79	4.11	46.3	423	4.65	46	109.19	32.78	32	29	90	26	0	0
82315157	0	2		4.94	5.94	0.11	204.378	69	178	60	25.1	4.61	141	83	0.77	4.15	0.85	3.32	46.8	361	4.52	62	99	7.56	36	22	54	19	0	0
82315171	0	2		14.08	5.57	0	132.906	44	244	30	26.1	4.25	100	53	0.71	3.63	1.2	2.37	45.6	181	6.18	49	132.04	4.74	10	13	41	14	0	0
82263497	0	2			5.22	0.35	33.7826	14	62	41	19.8	4.63	116	75	0.56	5.58	2.03	3.48	41.9	213	7.74	50	121.41	7	12	19	41	12	0	0
82297249	0	2		10.12	5.23	0.52	122.397	39	136	31	22.3	4.19	127	65	1.92	4.93	1.35	3.27	45.1	238	3.66	42	137.91	4.42	13	17	80	18	0	0
82294533	0	2			5.75	1.26	177.156	58	239	62	23.4	4.31	119	74	0.95	4.32	0.81	3.54	43.6	335	7.9	60	98.68	5.42	17	27	67	12	0	0
82296435	0	2			5.31	0	96.9567	45	159	41	24.7	4.2	107	55	1.04	3.97	0.93	2.55	39.8	241	4.21	45	125.68	2.91	14	20	44	9	0	0
82297117	0	2			5.47	2.99	23.1242	25	111	31	20.6	4.68	99	54	0.34	3.62	1.47	1.91	46.1	215	3.39	31	152.36	4.41	13	19	52	7	0	0
82315467	0	2			5.14	0.69	24.5962	9	114	45	20.4	4.27	99	61	0.48	4.46	1.47	3.16	43.1	335	5.44	43	124.03	3.49	19	27	74	12	0	0
82298856	0	2			5.84	0	109.944	59	168	42	23	5.28	97	60	0.55	3.22	1.28	1.85	43.3	206	2.78	48	122.19	4.75	10	14	56	29	0	0
82297437	0	2			4.77	0.74	177.748	39	149	28	19.6	4.01	107	68	0.58	4.46	1.58	2.75	48.3	279	3.61	43	139.77	12.31	18	16	105	18	0	0
82315476	0	2		17.35	5.04	1.9	264.408	36	83	34	20.8	4.25	111	58	1.16	4.37	1.57	2.51	45.9	209	3.97	48	129.25	3.03	18	27	65	18	0	0
82298573	0	2		7.49	4.98	0	219.683	45	157	43	21.6	4.41	120	75	0.84	4.88	1.25	3.7	45.8	238	5.09	53	117.45	4.27	11	16	43	11	0	0
82296816	0	2			5.4	0.02	142.861	21	96	33	21.8	4.78	118	88	0.88	3.63	1.63	1.78	44.7	250	4.87	52	126.79	7.74	8	16	63	14	0	0
82315595	0	2		15.21	5.21	0.54	301.948	47	157	45	21.1	4.51	115	71	0.87	5.79	2	3.65	43.9	313	5.31	46	121.32	3.6	12	17	69	18	0	0
82315698	0	2		5.26	5.51	0	4.27398	30	142	54	21.5	4.34	103	62	0.98	6.24			44.3	220	5.4	67	93.86	3.49	15	21	62	10	0	0
82297453	0	2			5.49	0.9	373.153	36	164	32	24.5	4.76	104	63	0.83	4.45	1.13	3.26	47.1	270	6.23	41	138.03	6.49	36	28	56	18	0	0
82296525	0	2			5.14	0.11	91.1748	27	53	39	18.6	4.66	129	82	0.55	4.6	1.86	2.65	46.1	234	4.43	50	123.13	14.52	22	24	56	18	0	1
82315626	0	2			5.44	0.45	40.8316	30	77	25	20.3	4.81	118	69	0.47	3.61	1.39	1.91	46.7	297	6.39	60	127.97	11.13	17	19	41	20	0	0
82315627	0	2			4.95	0.78	141.102	32	110	24	21.4	4.47	116	83	0.93	4.44	1.67	2.58	47.7	390	3.83	54	133.4	4.13	9	17	38	15	0	0
82315634	0	2			5.36	0.53	130.568	50	182	57	21.1	4.61	131	67	1.45	6.36	1.32	4.88	44.3	317	5.96	45	112.32	4.42	18	21	84	11	0	0
82315673	0	2			5	0.82	94.0645	34	81	44	20.4	4.75	107	59	1.15	4.36	1.44	2.76	42.3	269	4.37	39	128.97	3.49	8	16	65	17	0	0
82315682	0	2			5.97	0.77	51.5476	71	157	62	24.8	5	129	62	1.29	6.3	1.29	4.84	45.1	340	5.52	55	101.54	8.12	34	27	76	65	0	0
82315686	0	2			5.47	0.09	187.919	22	182	51	20.5	4.78	111	73	1.45	4.76	1.31	3.08	41.1	254	5	48	114.7	3.34	10	17	55	11	0	0
82296595	0	2			5.88	0.28	202.033	50	153	45	21.4	3.87	100	55	0.86	4.11	1.38	2.19	42.7	280	4.49	50	118.05	2.49	11	20	69	7	0	0
82298665	0	2			5.29	0.18	34.2356	30	129	43	20.2	4.13	126	81	0.54	4.32	1.55	2.74	42.8	277	4.76	48	121.33	4.23	15	16	69	14	0	1
82296882	0	2			5.43	0.28	19.1275	38	134	34	19.5	4.73	120	80	0.5	4.24	1.35	2.73	45.3	170	7.37	49	128.38		13	19	80	14	0	0
82299356	0	2		17.84	5.74	1.01	126.349	32	101	51	24.5	4.54	123	81	0.76	5.08	1.47	3.71	44	248	4.32	49	113.93	6.66	12	18	57	11	0	0
82315685	0	2		4.02	6.17	1.1	292.849	57	137	53	21.4	5.34	92	56	2.35	5.49	1.58	3.55	45.1	315	5.15	40	120.07	6.69	40	34	124	179	0	0
82316244	0	2		5.3	5.03	1.12	21.1836	42	149	51	20.7	4.11	117	61	1.36	7.18			42.8	194	6.14	61	106.03	4.12	13	21	66	10	0	0
82316265	0	2		2.96	5.09	0.78	173.245	11	85	34	20.9	3.77	134	81	0.81	3.39	1.58	1.37	43	177	4.32	49	128.38	5.83	11	15	46	8	0	0
82316274	0	2			6.22	1.65	216.41	65	268	51	26.7	4.94	120	71	1.08	3.07	1.19	1.26	44.3	262	5.42	69	92.5	5.97	18	23	88	30	0	0
82316264	0	2		20.68	5.54	0.37	755.646	16	62	52	18.6	4.8	139	76	1.41	4.25	1.18	2.62	44.4	188	3.27	45	116.34	12.02	17	23	79	14	0	0
82297127	0	2				1.91	165.981	30	104	31	20.5	4.49	111	59	0.67	3.79	1.23	2.36	47	280	4.76	45	134.83	3.78	7	13	82	14	0	0
82296822	0	2			4.8	0.55	324.61	33	106	33	18.1	4.53	111	59	0.7	3.51	1.26	1.85	47	131	5.45	38	140.53	12.36	7	18	57	19	0	0
82296470	0	2			5.5	0.47	330.694	27	69	39	17.5	5	106	67	0.58	5.49	1.9	3.64	45.2	248	4.36	58	117.28	4.72	12	16	58	12	0	0
100000542673	1	1	0	7.62	7.5	1.5	492	142.2	192.7	57	28.5	7.1	143	72	2.1	4.3	0.9	2.6	41.5	300	3.4	57	114.5	22.6	17	15	54	29	0	0	0	0	2	81	0	0	0	0	0	0	1	0	0	0	0	0	0	0	0
100000543683	1	1	0	6.08	14.8	1.9	146.8	9.6	53	28	17.5	7	102	58	0.5	4.7	1.2	3.3	36.4	250	7	65	133	16.8	14	12	71	16	0	1	0	0	2	81	0	0	0	0	0	0	1	0	0	0	0	0	0	0	0
100000544235	1	1	0		5.5		225.1	8.8	70.6	40	19.4	5.9	118	66	0.5	3.8	1.4	2	48.4	287	5.6	69	119.3	2.6	62	44	64	16	1	0	0	0	2	26	1	0	0	0	0	1	0	0	0	0	0	0	0	0	0
100000544985	1	1	0	10.47	7.7	1.5	62.3	73.5	110.2	59	21.9	5.2	147	69	1.7	5.2	1.5	3.2	44.8	407	4.9	71	103.2	8.2	29	24	71	84	0	1	0	0	2	129	0	0	0	0	0	0	1	0	0	0	0	0	0	0	0
100000549180	1	1	0	4.52	8.3	3.3	330.6	45.9	114.7	56	21.7	3.9	112	64	0.6	3.9	1.2	2.4	37.8	265	4.6	62	111.4	14.5	7	11	93	11	0	0	0	0	2	190	0	0	0	0	0	0	0	1	0	0	0	0	0	0	0
100000549339	1	1	0	23.21	8.2	3.2	67	100	198	59	26.7	5.5	127	74	2.9	3.2	0.8	1.4	39.6	492	6.3	82	94.9	12.9	22	21	84	96	1	1	1	0	2	129	0	0	0	1	0	0	1	0	1	0	1	1	0	0	0
100000550188	1	1	0		8.1		49.2	141.9	197.2	56	29	7.7	135	79	3.6	3.5	0.7	1.2	41.7	272	6.8	65	109.3	13.8	53	26	69	65	0	0	0	0	2	105	1	0	0	0	0	0	0	1	1	0	1	1	0	0	0
100000556700	1	1	1	3.88	9.7	2.6	339	32.7	139.1	65	22.7	5.8	125	73	1	3.3	1	1.8	42.4	305	6.8	77	95.7	17	18	19	57	10	0	0	0	0	2	129	0	0	0	1	0	1	0	0	0	0	0	0	0	0	0
100000569265	1	1	0	2.93	10.8	4.6	381.5	58.2	156.3	49	24.5	8.8	112	78	1.2	6	1	4.3	36.4	233	4.4	69	112	36.3	16	13	85	32	0	1	0	0	2	32	0	0	0	0	0	0	1	0	0	0	0	0	0	0	0
100000572256	1	1	1	10.24	7.5	2	275.9	41.2	157.1	54	25.2	5.9	144	77	2	6.5	1.2	4.2	34.2	349	5.2	78	102.8	1715.4	18	14	100	26	0	1	0	0	2	190	0	0	0	1	0	1	0	0	1	1	0	1	0	0	0
100000577949	1	1	0	6.51	6.9		192.7	104	162	49	24.2	5.7	148	90	2.1	4.2	1.3	2.2	48.9	512	3.8	67	113.4	75.1	40	25	65	113	0	1	0	0	2	20	0	0	0	0	0	0	1	0	0	0	0	0	0	0	0
100000592500	1	1	0	43.6	10.6	3.4	150.2	102.9	151	60	24	8.6	124	66	6	5.7	0.8	2.7	38.4	349	6.6	57	112.2	100.5	14	12	82	30	0	0	0	0	2	154	0	0	0	0	0	0	0	1	1	0	1	1	0	0	0
100000598225	1	1	0	8.72	8.7	3.2	105.5	68.1	140.1	49	25.1	9.3	112	67	2.5	5	1	3.2	45.7	477	60.7	89	92.2	36.8	36	22	113	97	0	1	0	0	2	87	0	0	0	0	0	1	0	0	1	0	1	1	0	0	0
100000599037	1	1	0		8.6		169.3	29.1	83	52	20.7	7.2	131	88	1	5.9	1.5	4.1	44.5	224	3.3	66	111.7	40.3	21	18	88	62	1	1	0	0	2	8	0	0	0	1	1	0	0	0	0	0	0	0	0	0	0
100000600951	1	1	0	4.27	7.2		259.9	96.5	164.1	46	27.6	5.6	105	64	1.3	3.4	0.8	2.4	48.2	452	5.4	95	87	45.3	12	22	38	17	1	0	0	0	2	130	0	0	0	0	0	0	1	0	0	0	0	0	0	0	0
100000603985	1	1	1		11.5	2.5	313.8	47.4	110.3	55	21.1	6.2	99	52	1	4.1	0.7	3	36.9	423	10.6	66	109.4	18.4	16	19	76	18	0	0	0	0	2	142	0	0	0	1	0	0	0	1	0	0	0	0	0	0	0
100000627013	1	1	0		8.9		520.3	120.9	233.9	24	31.1	5.9	118	85	1.4	4.8	1.1	3.4	45.7	416	4.9	73	130.4	7	36	24	49	22	0	1	0	0	2	1	0	0	0	0	1	0	0	0	0	0	0	0	0	0	0
100000630411	1	1	1	2	7.5		213.8	113	157	48	23	7	133	81	0.9	4.1	1.3	2.5	47.7	286	5.4	74	109.6	35.2	17	16	66	24	0	0	0	0	2	33	0	0	0	1	0	0	1	0	0	0	0	0	0	0	0
100000660942	1	1	0	22.69	8.7		143.3	133	228	40	31.8	13.3	140	80	1.3	5.6	1.1	4.4	46.5	296	5.6	78	113.4	238.7	89	40	117	34	1	1	0	0	2	70	0	0	0	0	0	0	1	0	0	0	0	0	0	0	0
100000678833	1	1	0	25.64	7	2.2	38.9	82	165	64	26.1	5	130	66	1.3	4.6	1.1	3.1	42.9	374	4.2	69	100.8	81.7	29	22	64	27	1	1	1	0	2	131	0	0	0	1	0	0	0	1	0	0	0	0	0	0	0
100000680621	1	1	0		6.9	1.7	280.1	46	93	30	20.2	6.5	150	88	1	5.2	1.5	3.2	45	505	9	114	78.1	48.6	12	13	49	22	0	0	0	0	2	19	0	0	0	0	0	0	0	1	0	0	0	0	0	0	0
100000683194	1	1	0	16.71	14	2.9	122.8	6	95.6	62	23.5	6.7	103	61	0.9	3.3	1	1.9	26.4	250	4.7	70	101.6	384.2	18	20	111	19	0	0	0	0	2	0	0	0	0	0	1	0	0	0	0	0	0	0	0	0	0
100000683639	1	1	0	48.71	6.5	1.2	296.8	59	147	35	26	5.6	115	81	1.7	3.6	0.7	2.5	50.5	399	6.5	73	120.7	9.5	62	24	69	30	1	0	0	0	2	2	0	0	0	1	0	0	1	0	0	0	0	0	0	0	0
100000684612	1	1	0		13.3	2.8	20.1	58.5	148.1	55	24	15.4	141	88	0.9	4.8	1	3.4	36.9	308	3.9	68	108	23.6	17	13	88	12	0	0	0	0	2	229	0	0	0	0	0	0	0	1	0	0	0	0	0	0	0
100000685921	1	1	1		7.9	2.9	62.5	132	165.4	53	26.4	6.5	151	91	0.6	4.1	0.9	3	40.3	493	6.2	139	52.3	73.3	31	30	97	22	1	1	0	0	2	58	0	0	0	1	0	0	1	0	0	0	0	0	0	0	0
100000702105	1	1	0	4.62	8.9	3.7	249.3	92.4	150.1	44	25.1	7.2	154	84	5.6	5.5	1	2.3	39.2	384	4.6	57	125.5	35.2	47	32	62	249	0	1	0	0	2	131	0	0	0	0	0	0	0	1	1	0	1	0	0	0	0
100000712647	1	1	1	11.57	10	3.1	43.5	77.4	146.3	53	23.7	22.2	140	92	2.9	5.7	1.1	2.9	35.9	384	9.2	89	89.7	3363.9	11	12	56	25	0	1	0	0	2	131	0	0	0	0	0	0	0	1	1	0	1	1	0	0	0
100000720721	1	1	0		9.8	1.9	72.5	123.2	187	39	27.8	6.6	127	71	4	5.2	0.9	2.7	44	367	3.2	68	120.9	68.9	56	27	75	56	0	0	0	0	2	1	0	0	0	0	1	0	0	0	1	0	1	1	0	0	0
100000723250	1	1	0		7.1	1.8	26.1	83	153	48	26.3	5.5	109	69	2.2	6.1	0.9	4.2	43.3	429	5.9	75	109	19.8	32	24	22	22	0	1	0	0	2	95	0	0	0	0	0	0	1	0	0	0	0	0	0	0	0
100000749694	1	1	0		14.7	1.6	283.7	23	88	37	18.9	6.6	98	50	0.9	5.1	1.2	3.5	37.6	254	5.5	64	125.7	28.6	22	17	81	17	1	0	0	0	2	95	0	0	0	0	0	0	1	0	0	0	0	0	0	0	0
100000750973	1	1	1	13.61	7.7	4.3	137.2	31	83	45	19.6	3.3	97	61	1.2	3.5	0.8	2.4	32.9	379	4.5	58	123.7	14.1	24	28	54	78	0	1	0	0	2	22	0	0	0	1	0	0	1	0	0	0	0	0	0	0	0
100000759352	1	1	0	2	12.3	5	120.4	43	96	66	22.8	23.9	172	70	0.7	5.4	1.4	3.7	41.9	237	4.9	72	97.7	37.1	19	15	39	22	0	0	0	0	2	59	0	0	0	1	0	0	1	0	0	0	0	0	0	0	0
100000775370	1	1	1	8.19	13.1	1.6	248.2	56	144	36	24	10.5	114	67	12.3	9.7	0.7	2.9	39.9	318	2.4	62	128.2	1809.3	21	15	171	116	0	0	0	0	2	1	0	0	0	1	1	0	0	0	1	1	1	1	0	0	0
100000779338	1	1	1	23.52	8.6	2.6	197.5	69	163	54	24	7.6	137	80	2.7	3.7	0.8	2.1	41.7	394	8.1	66	110.1	128.3	24	13	70	17	0	0	0	0	2	107	0	0	0	1	0	0	1	0	1	0	1	1	0	0	0
100000779901	1	1	1	17.68	8.4	1.4	117.4	111	162	50	26.3	6.7	135	81	3	4.8	1.2	2.9	39.3	350	3.7	69	111.2	49.5	47	23	63	74	1	1	1	0	2	132	0	0	0	1	0	0	1	0	1	0	1	0	0	0	0
100000812912	1	1	0		12.8	1.6	192.5	111	208	26	25.3	6.9	144	83	1.6	5.6	0.9	3.8	40.9	473	5.1	73	128.6	22.6	33	21	70	23	0	0	0	0	2	49	0	0	0	0	0	1	0	0	0	0	0	0	0	0	0
100000819753	1	1	0	12.97	7.7		187.1	125	289	40	31.4	9.4	119	65	1.4	3.6	1.2	1.9	45	418	6.3	66	121.5	52.6	19	18	45	18	1	0	0	0	2	8	0	0	0	1	0	0	1	0	0	0	0	0	0	0	0
100000826241	1	1	1	4.84	8.7	2.5	565.9	67	109	53	21.2	7.1	99	60	1.4	6	1.2	4.7	41	326	5.9	79	103	12.3	20	21	87	76	1	0	1	0	2	96	0	0	0	1	1	0	0	0	0	0	0	0	0	0	0
100000856055	1	1	1	38.94	7.2	0.9	116.1	123	190	62	26	8.7	124	70	3.1	6.3	1.2	3.9	39.1	308	6.6	68	102.8	4.9	8	13	55	44	1	0	0	0	2	133	0	0	0	1	0	0	1	0	1	1	1	1	0	0	0
100000869251	1	1	1		13	1.5	592.5	73	152	51	24	12.6	137	80	2.1	5.6	0.9	3.6	39.6	392	6.1	61	116.2	21.4	21	17	46	20	1	1	0	0	2	104	0	0	0	1	1	0	0	0	0	0	0	0	0	0	0
100000871511	1	1	0	7.87	8.7	1.2	272.2	91	129	46	25.3	7.7	153	86	2.3	5.4	1	3.6	37.8	241	5.9	75	110.5	22	27	18	70	104	1	0	1	0	2	255	0	0	0	1	0	0	0	1	1	0	1	0	0	0	0
100000900622	1	1	0		13.7	2	386.2	158	236	30	28.6	7.7	146	82	2.4	4.2	0.7	2.2	34.5	419	2.8	70	127.2	100.5	26	20	57	35	0	0	1	0	2	0	0	0	0	1	1	0	0	0	1	0	1	0	0	0	0
100000916906	1	1	1	12.26	10.8		243.7	125	233	39	30.4	14.7	122	84	5.9	6.5	0.9	3.3	45.7	233	4.2	72	118.1	62.5	66	29	90	98	0	0	1	0	2	60	0	0	0	1	0	0	1	0	1	1	1	1	0	0	0
100000919770	1	1	0		12.8	2.1	280.6	166	245	29	29	12.1	137	90	7.1	6.1	0.8	2.8	42	468	5.7	62	134.7	39	90	52	102	86	1	0	1	0	2	1	0	0	0	0	1	0	0	0	1	0	1	1	0	0	0
100000936171	1	1	0	4.01	8.5	1.9	183	88	174	44	26.1	4.5	134	70	1.2	3.7	0.8	2.3	42.5	430	4.3	72	114	13	19	13	58	29	1	0	0	0	2	0	0	0	0	1	1	0	0	0	0	0	0	0	0	0	0
100000945988	1	1	1	73.37	8.1		274.7	94	153	44	26.5	9.8	130	78	6.3	6.3	1	3	44.8	382	5.3	72	114	323.4	29	19	117	55	0	0	1	0	2	73	0	0	0	1	0	0	1	0	1	1	1	1	0	0	0
100000946381	1	1	0		6.1		426.4	35	131	49	24.2		144	83	0.7	3.4	1	2.4	41.6	366	5.7	71	110.7	13	45	31	61	25	1	1	0	0	2	155	1	0	0	0	0	0	0	1	0	0	0	0	0	0	0
100000948444	1	1	0	46.17	6.9		144.2	116	162	59	25.7	7.4	110	73	1.2	3.7	1.1	1.9	47.6	296	5.6	79	98.7	50.5	22	17	55	29	1	1	1	0	2	61	1	0	0	1	0	0	1	0	0	0	0	0	0	0	0
100000980066	1	1	1		8.5	4.3	100.3	90	183	58	26.5	6.8	148	85	0.9	3	0.9	1.5	38.7	204	8.2	114	64.2	49.9	40	22	94	73	1	0	0	0	2	122	0	0	0	1	0	0	0	1	0	0	0	0	0	0	0
100000987986	1	1	0	13.1	9.1	1.8	72.3	97	158	53	28.2	3.8	125	73	1	3.9	1.1	2.5	41.1	294	6.4	69	108.9	35.3	14	13	44	17	0	0	0	0	2	165	0	0	0	0	0	0	0	1	0	0	0	0	0	0	0
100000996591	1	1	1	9.09	7.4	4.2	210.4	132	174	54	26.8	8.6	129	75	3.6	5.6	1.1	3.4	39.4	236	5.2	72	106.3	5.4	39	24	45	38	0	0	0	1	2	122	0	0	0	1	0	0	1	0	1	0	1	1	0	0	0
100001012416	1	1	0	21.84	12	5.3	323.7	31	119	40	20.9	7.1	96	55	1.5	4.5	0.9	3	39.5	303	5.2	70	118.6	44.8	23	17	61	21	1	1	0	0	2	130	0	0	0	1	0	0	1	0	0	0	0	0	0	0	0
100001017886	1	1	1	9.47	6.8	1.1	279.8	62	93	56	20.4	7.2	125	77	0.9	3	1.1	1.5	40.4	253	8.8	77	101.9	6.6	22	13	59	13	1	0	0	0	2	122	0	0	0	1	0	0	1	0	0	0	0	0	0	0	0
100001029533	1	1	0	2	9.8	3.6	213.7	70	163	49	23.8	24.5	143	83	3.6	5.9	0.9	3.6	45.2	462	7.1	111	70.6	15.8	17	15	60	32	1	0	0	0	2	74	0	0	0	1	0	0	0	1	1	0	1	0	0	0	0
100001057662	1	1	0	13.79	7.5	1.6	137	81	140	57	22.1	17.5	118	66	1	4.2	1	2.7	41.4	242	5.4	77	101.2	163.5	34	21	80	18	0	0	0	0	2	354	1	0	0	1	0	0	0	1	0	0	0	0	0	0	0
100001111526	1	1	0	14.32	10.1	1.4	90	78	184	53	25.6	7.1	123	59	1.7	3.6	0.4	2.5	33.7	235	6.2	86	93.5	107.9	103	76	87	84	0	0	0	0	2	74	0	0	0	0	0	0	1	0	0	0	0	0	0	0	0
100001113911	1	1	1	3.84	8.5	1.1	249.6	146	233	58	27.5	8.2	140	76	1.4	4.6	0.9	3.4	43.9	382	7.5	72	103.3	9.4	94	43	48	78	0	0	1	0	2	123	0	0	0	1	0	0	1	0	0	0	0	0	0	0	0
100001181932	1	1	1	5.03	8.6	1.5	158.9	95	144	54	21.7	4.8	122	66	0.8	3.2	0.8	1.9	37.1	292	6.4	78	102.8	87.5	11	12	42	18	0	0	0	0	2	136	0	0	0	1	0	0	1	0	0	0	0	0	0	0	0
100001210232	1	1	1	10.14	12.7	3.9	184.1	66.1	132.5	62	22.6	16.2	107	56	0.7	2.9	0.8	1.5	43.8	315	7.2	128	54.2	118.8	44	27	57	18	0	0	0	0	2	233	0	0	0	1	0	0	1	0	0	0	0	0	0	0	0
100001245751	1	1	1	7.53	8.1		0.2	21.2	93.8	37	21.7	6	119	65	1	5.3	1.3	3.6	44.4	343	4	69	121.8	0.5	6	20	52	11	0	0	0	0	2	51	0	0	0	1	0	0	0	1	0	0	0	0	0	0	0
100001259259	1	1	1	11.05	7.8	4.4	183	79.2	177.7	64	25.1	7.8	151	68	0.9	4.3	1.2	2.7	42.8	183	4.1	53	112.4	69.5	16	15	90	11	1	0	0	0	2	37	0	0	0	1	0	0	0	1	0	0	0	0	0	0	0
100001297060	1	1	0	10.97	7.6		218.3	139.4	215.9	52	26.9	8.4	164	68	2	4.5	0.9	2.7	44.3	309	5	74	106.5	14	18	15	62	27	1	0	0	0	2	100	0	0	0	1	0	0	1	0	0	0	0	0	0	0	0
100001328751	1	1	0		11.1	3.7	75.8	77.2	135.3	60	24	10	133	73	0.7	5.2	0.9	3.8	36.3	268	7.6	98	76	38.7	13	15	72	53	1	0	0	0	2	125	0	0	0	1	0	0	1	0	0	0	0	0	0	0	0
100001331357	1	1	0	4.42	9.1	1.5	250.3	59	125	55	23.2	10.6	116	73	5.2	4.2	0.9	1.2	45.4	352	5.1	73	104.9	61.3	24	18	82	57	1	1	0	0	2	125	0	0	0	0	0	0	0	1	1	0	1	1	1	0	0
100001381275	1	1	1	2	10.2	3.7	394	95.5	152.1	35	26.7	10.6	104	69	7.2	7.1	0.8	2.3	42.3	269	4.8	62	129.1	96.8	29	18	45	38	1	1	0	0	2	146	0	0	0	1	0	0	1	0	1	1	1	1	0	0	0
100001670375	1	1	0	20.3	8.3	1.6	86.8	115.1	220.5	60	28.1	8.7	183	88	1.7	4	1.1	2.4	44.6	430	4.5	85	90.2	52.1	13	17	91	13	1	1	0	0	2	220	0	0	0	1	0	0	0	1	0	0	0	0	0	0	0
100001708652	1	1	1	7.47	11.8	2.5	33.9	68.1	149.1	55	25	9.7	118	72	0.6	3.9	1.6	2.1	43	403	4.3	68	108	7.3	27	22	53	22	0	0	0	1	2	74	0	0	0	1	0	0	1	0	0	0	0	0	0	0	0
100001786889	1	1	1		7.4	1.4	148.5	75.9	156.5	48	25.9	6.6	115	76	1.3	3.2	0.7	2.1	43.1	325	4.8	63	117.1	5.4	15	13	47	24	1	0	0	0	2	61	0	0	0	1	0	0	1	0	0	0	0	0	0	0	0
100001835925	1	1	1		13.1	3.1	59.6	5	73.9	42	19.9	12.8	94	60	1.9	5.2	1.1	3.3	35	159	5.2	56	128.2	20.1	24	17	55	26	1	1	0	0	2	0	0	0	0	1	1	0	0	0	0	0	0	0	0	0	0
100001893862	1	1	1	11.81	7.5	2.1	76.5	110.1	147.2	66	23.8	3.9	110	66	1.4	3.4	1.3	1.6	43.1	302	6.2	69	99.4	8.2	33	24	66	34	1	0	1	0	2	248	1	0	0	1	0	0	0	1	0	0	0	0	0	0	0
100001955801	1	1	1	14.11	7.4		134.2	105.7	231.6	46	29.9	8.6	115	65	1	4.3	1	2.8	47	405	5.8	66	116.5	13.2	30	24	77	85	0	1	0	0	2	62	0	0	0	1	0	0	1	0	0	0	0	0	0	0	0
100002000056	1	1	0	19.65	12	5	90	51.5	143.7	43	25.5	8.1	117	65	0.9	4.7	1	3.2	40.2	280	7.7	72	114.8	10.5	16	14	94	46	1	1	0	0	2	47	0	0	0	0	0	1	0	0	0	0	0	0	0	0	0
100002035225	1	1	1	28.08	7.4	4.2	162.9	107.7	192.1	42	26	5.5	101	56	1.3	6.6	0.8	5.5	46.7	540	6.6	83	105.4	7.1	41	23	53	28	1	0	1	0	2	49	0	0	0	1	0	0	1	0	1	1	0	0	1	0	0
100002091281	1	1	1		10.9	4.7	217.5	58	117.2	52	23.7	12.4	104	65	1.9	6.4	1.1	4.6	41.9	293	6.7	66	111.7	4.5	13	9	109	20	0	1	0	0	2	37	0	0	0	1	0	0	1	0	1	1	0	1	0	0	0
100002282856	1	1	0	4.25	5.9		111	111.2	174.7	50	24.2	5.2	126	76	0.7	4.2	1.3	2.5	42.8	253	5.3	72	109.3	4.7	22	17	81	32	1	0	0	0	2	146	0	0	0	1	1	0	0	0	0	0	0	0	0	0	0
100002366280	1	1	0	10.42	10.7	21.2	177.4	95.3	139.3	51	23.2	7.4	142	87	2.5	7.4	1.5	4.9	45.4	287	4.2	64	113.9	11.1	13	13	54	102	0	1	1	0	2	31	0	0	0	1	0	0	0	1	1	1	1	1	1	0	0
100002561593	1	1	1	47.87	8.1		230	75.9	144.9	44	24.1	5.8	110	62	1.3	3.8	1	2.1	41.8	385	8.2	66	118.1	8.4	15	14	52	13	1	1	0	0	2	177	0	0	0	1	0	0	0	1	0	0	0	0	0	0	0
100002596311	1	1	1		10.7	3.5	354.7	82.1	142	56	23.7	12.3	134	78	3.3	6.7	1	4	29.3	358	7.5	110	67.9	2921.7	23	15	101	117	0	0	0	0	2	31	0	0	0	1	0	0	0	1	1	1	1	1	0	0	0
100002655870	1	1	1	20.23	14.2	3.4	345.7	53.8	89.1	50	20.4	20.7	128	84	1.3	6.2	0.9	4.3	44	374	5.1	94	85.7	102.3	11	10	65	15	1	0	0	0	2	153	0	0	0	1	0	0	1	0	0	0	0	0	0	0	0
100002656789	1	1	0	24.7	7.3	3.6	140.2	29.3	130.6	42	23.3	9.1	97	59	0.7	3.7	1	2.4	39	456	4.3	73	114.9	11.4	21	18	63	12	1	1	0	0	2	202	0	0	0	1	0	0	0	1	0	0	0	0	1	0	0
100002819232	1	1	1		6.2		156.1	51.2	137.7	56	25.2	5.9	130	63	0.8	4.1	1.2	2.3	47	341	8.7	52	119.8	67.9	17	16	51	18	1	0	0	0	2	27	0	0	0	1	0	0	1	0	0	0	0	0	0	0	0
100002889532	1	1	1	9.91	6.2		182.9	103.8	168.1	56	26.5	6.3	138	94	1.8	4	1	2	46.6	338	3.9	63	110.7	29.3	33	27	134	31	1	0	0	0	2	43	0	0	0	1	0	0	1	0	0	0	0	0	0	0	0
100002911321	1	1	1	7.78	7.1	4.8	494.5	91.6	167.2	70	27.3	3.9	147	76	1.4	3.6	0.9	2.2	42.2	303	6.5	110	61.6	43.6	26	21	89	34	1	0	1	0	2	130	0	0	0	1	0	0	1	0	0	0	0	0	0	0	0
100002968620	1	1	1		6.9	6.2	170	60.3	175.8	56	24.9	5.8	142	73	1	2.3	0.9	0.9	40.9	353	3.9	64	110	136.5	16	18	51	15	0	1	0	0	2	215	0	0	0	1	0	0	0	1	0	0	0	0	0	0	0
100002979589	1	1	1	31.29	13.1	3.2	522.3	38.9	89.8	52	21.5	9.8	98	56	1	4.3	1.1	2.6	36.7	246	5.1	68	110.3	1.7	23	16	81	15	0	0	0	0	2	191	1	0	0	1	0	0	1	0	0	0	0	0	0	0	0
100003102391	1	1	1	12.84	8.4	3.3	270.5	81.6	189.7	63	25	9.5	131	67	1.7	4.4	0.8	2.8	42.1	260	4.6	63	105.4	50.7	24	19	92	41	0	0	1	0	2	252	0	0	0	1	0	0	1	0	0	0	0	0	1	1	0
100003129679	1	1	1	7.92	9.6	4.9	132.9	88.6	190.5	56	24	11.7	117	70	2.3	4.7	1.2	2.9	39.3	434	4.8	63	110.7	13.3	22	17	63	63	0	0	1	0	2	131	0	0	0	1	0	0	0	1	1	0	1	1	0	0	0
100003170675	1	1	1	5.09	6.8	1.7	227.8	106	194.7	66	27.6	8.5	142	79	0.6	2.9	1.1	1.5	43.4	318	5.2	65	101.9	20.2	42	25	65	29	0	0	1	0	2	82	0	0	0	1	0	0	1	0	0	0	0	0	0	0	0
100003238735	1	1	1	9.34	12.9	1.8	314.8	108.3	190	54	27.2	9.5	145	87	0.4	2.7	1.2	1.3	39.1	274	4	65	110.8	66.3	23	17	52	17	0	1	1	0	2	192	0	0	0	1	0	0	1	0	0	0	0	0	0	0	0
100003275255	1	1	0	2.32	12.3	3.4	302.1	114.4	206.3	71	28	5.3	129	63	0.9	3	1.2	1.3	40.1	373	5	83	86	125.2	21	16	71	26	1	1	1	0	2	131	0	0	0	0	0	0	1	0	0	0	0	0	0	0	0
100003295851	1	1	0	7.36	10.6	5.2	199.9	64.8	134	53	22.4	14.7	114	67	2.8	4.9	1	2.7	40.6	293	4.9	67	110.2	490	12	10	97	24	0	1	1	0	2	131	0	0	0	0	0	0	1	0	1	0	1	1	0	0	0
100003377256	1	1	0	4.49	6.9	2.7	250.5	118.9	239.3	38	29.2	7.3	158	99	10.4	5.5	0.7	1.8	43.8	498	4.9	67	122.5	54.1	55	39	61	302	1	1	1	0	2	16	0	0	0	1	0	0	1	0	1	0	1	1	1	0	0
100003687579	1	1	1	16.95	11.4	3.9	497.7	149	211.5	58	29.2	17.5	112	76	2.7	6.7	1.2	4.4	43.4	442	7.8	123	58.5	233.7	52	28	100	66	0	1	1	0	2	86	0	0	0	1	1	0	0	0	1	1	1	1	0	0	0
100003771605	1	1	0		10.9	3.1	422.1	42.7	85.7	39	19.4	14.6	131	78	1.2	4.6	0.9	3.1	42.1	232	5.4	72	118.1	24.9	12	16	70	19	1	1	0	0	2	89	1	0	0	0	0	0	0	1	0	0	0	0	0	0	0
100003882671	1	1	1		7.5	1.9	228.1	87.5	142.2	69	23.7	5.9	145	70	0.7	3.6	1.5	1.7	38.9	351	6.1	79	92	56.8	41	35	55	47	0	1	0	0	2	376	0	0	0	1	0	0	0	1	0	0	0	0	0	0	0
100003966111	1	1	0		12.8	2.1	373.8	55.6	109.3	43	22.8	5.7	141	83	0.9	3.1	1.1	1.6	47.8	287	5.5	72	114.8	76.3	19	20	92	61	1	1	0	0	2	1	0	0	0	0	0	0	1	0	0	0	0	0	0	0	0
100003968702	1	1	0		9	2.8	325.1	55.2	131.5	45	22.9	11.2	137	85	2.1	3.7	0.7	2.3	41.5	268	4.6	67	116.6	103.8	8	9	72	18	0	0	1	0	2	122	1	0	0	0	0	0	1	0	0	0	0	0	0	0	0
100006016527	1	1	1		9.2	2.8	136	117.8	236.4	68	27.3	10.8	147	75	1.2	5.5	1.1	4.1	38.9	381	6.8	70	97.4	32.3	27	30	62	36	0	1	1	0	2	254	0	0	0	1	0	0	0	1	0	0	0	0	0	0	0
100006108033	1	1	0		13.7	3.9	182.1	59.7	89.9	62	20	10.3	130	71	1.1	4.7	1.1	3.1	34.8	374	5	67	103.5	71.7	10	13	67	42	1	0	0	0	2	0	0	0	0	0	1	0	0	0	0	0	0	0	0	0	0
100006503607	1	1	1		14.3	3.5	651.6	52.3	100.5	66	21.1	12.3	155	87	2.1	5.2	0.8	3.4	34	337	5.3	59	106	7.1	12	14	83	28	0	0	0	1	2	12	1	0	0	1	0	1	0	0	0	0	0	0	0	0	0
100006551327	1	1	1		7.3	1.5	550.8	114.1	184	61	28.2	5.1	149	71	0.8	4.3	1	3.1	41.7	238	5	65	105.5	9.9	16	18	83	19	0	0	0	0	2	122	1	0	0	1	0	0	1	0	0	0	0	0	0	0	0
100006853108	1	1	0		8.5		118.1	88.6	142.6	55	24.9	10.9	169	92	1.3	5.1	1.5	3	47.5	411	6.5	91	86.1	14	26	25	100	69	0	0	0	0	2	221	0	0	0	0	0	0	1	0	0	0	0	0	0	0	0
100007570859	1	1	0		9.1	2.6	267.1	45.7	106.3	55	22.8	9.2	94	57	1.9	4.7	0.8	3	45.9	350	8.6	87	90.9	22.2	13	11	86	12	0	0	0	0	2	259	0	0	0	0	0	0	0	1	0	0	0	0	0	0	0
100007812003	1	1	0		6.2		113.1	91.4	126.5	61	21.3	8.2	108	64	1.1	5.1	2.6	1.8	49.9	503	3.9	69	102.9	57.3	30	32	70	68	0	0	0	0	2	65	0	0	0	0	0	0	1	0	0	0	0	0	0	0	0
100008902763	1	1	0		7.6	4	100.7	65	150.4	55	23.5	6.6	117	68	1.1	4.3	0.9	2.9	38.3	307	5.8	74	104.3	3.4	9	11	63	23	1	0	0	0	2	189	0	0	0	1	0	0	1	0	0	0	0	0	0	0	0
100008867231	1	1	1		7.7	3.6	10.2	88	227.3	61	27.7	4.5	142	89	0.8	4.2	1.3	2.2	38.5	406	5.7	77	98.4	48.8	20	20	44	18	1	0	1	0	2	128	1	0	0	1	0	0	0	1	0	0	0	0	0	0	0
100009100175	1	1	0		11.3	4.5	24.5	69.7	129.2	33	26	6.6	139	85	1.8	3.2	0.9	1.8	38.2	338	4.4	65	128.4	20	37	24	67	47	1	0	1	0	2	1	0	0	0	0	0	0	0	1	0	0	0	0	0	0	0
100009080101	1	1	1		6.4	1.1	209.3	144.5	271.8	49	29.1	6.2	132	83	2.9	4	0.9	2	42.7	472	4.9	62	117	116.7	19	17	52	49	0	0	1	0	2	262	0	0	0	1	0	0	0	1	1	0	1	1	1	0	0
100009072629	1	1	1		6.2		281.1	65.8	120.6	42	21.6	6.7	137	82	1.3	5.3	1.3	3.4	48.5	331	4.1	72	115.6	7.8	35	20	83	22	1	0	0	0	2	31	0	0	0	1	0	0	1	0	0	0	0	0	0	0	0
100009218810	1	1	0		12.8	2.4	158	54.2	129.8	28	21.5	8.9	124	65	1.5	5.6	0.9	4	43.2	517	3	77	124.1	176.8	18	15	54	26	0	1	1	0	2	1	0	0	0	0	0	1	0	0	0	0	0	0	0	0	0
100000547850	1	2	0	27.1	13.2	2.8	197.2	91	202	35	28.5	7.5	129	83	1.7	4.4	0.8	2.9	38.6	321	3.2	51	125.8	26.4	41	21	76	30	0	1	0	0	2	68	0	0	0	0	1	0	0	0	0	0	0	0	0	0	0
100000551167	1	2	0	24.64	7.2	1.6	37.2	54.9	141.5	54	20.2	7.4	149	84	1.5	5.6	1.3	3.6	46.6	260	6.2	56	106.8	63.6	31	21	81	18	0	1	0	0	2	251	0	0	0	0	0	0	0	1	0	0	0	0	0	0	0
100000551761	1	2	1	2	9.3	0.7	165.3	50.7	96.9	55	20.6	9.4	117	71	2.2	6.7	0.8	4.8	39.1	340	5.3	64	98.5	12.1	32	23	85	37	1	1	0	0	2	251	0	0	0	1	0	1	0	0	1	1	0	1	0	0	0
100000560741	1	2	1		10.4		261.2	101.1	193.5	37	26	12.6	101	72	1.9	5.7	1.5	3.7	44	304	5.3	63	113.9	125.9	11	7	68	27	1	0	0	0	2	129	0	0	0	1	0	1	0	0	0	0	0	0	0	0	0
100000573437	1	2	0	3.32	13.4	0.8	110.6	73.7	144.8	36	23.2	19.1	113	78	1.7	5.2	1	3.6	41	255	4.4	61	117.8	36.6	11	11	74	49	0	0	0	0	2	0	0	0	0	0	1	0	0	0	0	0	0	0	0	0	0
100000581368	1	2	0	16.25	12.7	0.8	105.7	61.2	129.9	48	23.5	6.7	102	59	2.3	6.3	1	4.2	39.3	259	4.9	48	117.1	44.7	10	12	59	33	1	0	0	0	2	44	0	0	0	0	1	0	0	0	1	1	1	1	0	0	0
100000593718	1	2	1	5.21	7.4		246.7	72.8	180	54	26.8	8.1	127	73	1.5	4.7	1.2	3.2	43.5	326	2.7	68	92.2	43.9	13	11	67	21	1	0	0	0	2	106	0	0	0	1	0	0	1	0	0	0	0	0	0	0	0
100000627741	1	2	1		9.4	1.4	158.2	56	133	45	24.6	5.9	132	79	1.1	4.4	1.4	2.8	37.6	234	2.7	58	112.4	7.7	14	13	79	11	1	1	0	0	2	143	0	0	0	1	0	0	1	0	0	0	0	0	0	0	0
100000667237	1	2	0	10.29	8.3		122.8	42	122	52	20.5	9.2	111	66	0.9	4.4	1.5	2.4	43.1	209	5.6	68	93.5	48.3	16	18	70	10	0	0	0	0	2	129	0	0	0	1	1	0	0	0	0	0	0	0	0	0	0
100000670990	1	2	0	2	11.2	2.8	383.9	123.8	300.2	56	29.6	5.8	158	99	1.8	5.5	1.4	3.3	40.7	398	3.4	65	96	809.6	74	71	106	104	1	0	0	0	2	46	0	0	0	0	0	0	1	0	0	0	0	0	0	0	0
100000677160	1	2	0	6.82	8.5	2.5	207.5	110.6	271.1	48	31.7	6.1	114	71	1.2	4.2	1.1	3	34.9	240	2.3	50	115.6	48.4	14	13	61	22	1	0	0	0	2	34	0	0	0	0	0	0	1	0	0	0	0	0	0	0	0
100000686254	1	2	1	5.23	6.9		46.7	33.7	67.4	52	17.5	7.4	137	92	0.6	4.7	1.5	2.9	46.1	255	5	59	106.5	84.5	13	16	64	15	0	1	0	0	2	70	0	0	0	1	0	0	0	1	0	0	0	0	0	0	0
100000688283	1	2	1		11.9	2	592.8	86.3	164	62	27	5.2	109	62	1.7	3.4	1	1.9	38.8	261	3.6	63	95.6	15.9	24	32	72	49	1	0	1	0	2	131	0	0	0	1	0	0	1	0	0	0	0	0	0	0	0
100000690114	1	2	1		10	1.4	188.5	80	121	54	23	8.8	128	74	1.3	5.1	0.9	3.7	41.2	281	5.5	52	109.4	55.9	21	16	57	22	0	0	1	0	2	34	0	0	0	1	0	0	1	0	0	0	0	0	0	0	0
100000724404	1	2	0	4.49	7.7		138.1	46	122	39	23.1	9	125	59	1.1	4	1.1	2.7	46	378	5.8	59	116.6	42.8	17	23	89	14	1	0	0	0	2	192	0	0	0	0	0	0	0	1	0	0	0	0	0	0	0
100000725320	1	2	1		6.1		168.7	78	137	46	24.8	5.2	141	85	2.1	9.9	1.5	6.1	49	270	5.3	76	85.2	35.2	23	23	44	16	0	0	0	0	2	156	0	0	0	1	0	0	1	0	1	1	0	1	0	0	0
100000727191	1	2	0	8.73	9.9	1.2	363.6	115.1	251.1	42	30.6	6.8	157	91	2.1	4.9	0.8	3.4	35.9	348	4.9	65	105.9	40.2	32	23	78	18	1	1	0	0	2	0	0	0	0	0	1	0	0	0	0	0	0	0	0	0	0
100000732601	1	2	0		10.6	1.4	205.5	59	126	45	23.4	10.4	118	69	0.8	4.4	0.9	3.2	37.3	324	4.1	51	117.3	55.7	60	31	96	29	1	0	0	0	2	0	1	0	0	0	1	0	0	0	0	0	0	0	0	0	0
100000747803	1	2	0	11.13	8.2	1.4	209.1	60	139	55	24	6.9	114	59	2.3	4.2	1	2.3	40	449	4.8	59	104.2	23.5	34	19	133	19	0	0	0	0	2	83	0	0	0	0	0	0	1	0	0	0	0	0	0	0	0
100000750692	1	2	1	8.6	9.1		292.4	146	246	41	29.4	10.6	139	86	1.7	6.5	1.6	4.3	43.9	251	4.7	56	117	48.8	43	21	85	79	1	1	0	0	2	0	0	0	0	1	1	0	0	0	1	1	0	1	0	0	0
100000776700	1	2	0	20.46	10	1.5	337.8	117	249	62	26.7	9.8	108	56	2.9	4	1	2	41.7	311	4.6	65	92	31.4	14	17	68	17	0	0	1	0	2	205	0	0	0	0	0	0	0	1	1	0	1	1	0	0	0
100000777897	1	2	0	26.3	7.9	1.3	471.4	78	149	66	24.4	7.3	121	75	2.6	5	1.1	3.1	38.9	264	5.7	51	101.2	59	13	13	65	11	0	0	1	0	2	132	1	0	0	0	0	0	1	0	1	0	1	1	0	0	0
100000778030	1	2	0	17.32	7.5	1.3	415.1	98	208	62	26.5	4.4	134	62	1.2	4.2	1.6	2.1	46.2	272	7.5	65	92	24.1	13	13	68	19	0	0	0	0	2	217	1	0	0	0	0	0	1	0	0	0	0	0	0	0	0
100000812062	1	2	0	2.76	10.8	3.1	983.2	68	157	63	24.3	14	126	67	7.2	6.8	1	2.9	40.7	371	6.3	58	99.1	69.1	11	13	108	54	0	0	0	0	2	85	0	0	0	0	1	0	0	0	1	1	1	1	0	0	0
100000845899	1	2	0	7.88	10.9	0.7	183.1	79	146	33	25.3	7.8	133	89	2.4	5.6	0.7	3.6	38.7	336	3.6	48	130.2	50.7	15	16	58	31	0	1	0	0	2	84	0	0	0	0	1	0	0	0	1	0	1	1	0	0	0
100000886591	1	2	0		7.5	1.4	374	43	156	55	24	5.5	134	78	0.7	4.1	1.6	2.1	40.1	251	5.6	64	98.5	54.1	11	16	70	10	1	0	0	0	2	133	0	0	0	0	0	0	1	0	0	0	0	0	0	0	0
100000898392	1	2	0	4.74	12.5	2.5	228.9	86	161	65	24.8	33	154	75	1.4	3.8	1	2	38.7	377	11.1	99	54.2	12.4	5	8	67	14	0	0	0	0	2	48	0	0	0	1	0	0	1	0	0	0	0	0	0	0	0
100000902318	1	2	1	21.82	6.7	2.1	52.8	77	118	53	21	6.4	124	62	1.2	3.8	1.2	1.9	39.7	300	6.8	69	91.2	118.7	12	16	47	12	0	1	0	0	2	102	0	0	0	1	0	0	0	1	0	0	0	0	0	0	0
100000929571	1	2	1		7.7	1.9	102	94	247	63	26.7	4.2	158	66	1.2	5.5	1.5	3.4	39.5	296	4.9	56	100.2	3.9	25	24	104	16	0	1	1	0	2	280	0	0	0	1	0	0	0	1	0	0	0	0	0	0	0
100001093660	1	2	1	20.73	7.1	3.9	307.3	56	148	59	21.6	8.4	136	80	1.2	7.2	1.6	5.1	47.2	361	6	73	81.7	60.6	24	27	75	73	1	0	0	0	2	21	0	0	0	1	0	0	1	0	1	1	0	1	0	0	0
100001114646	1	2	1	6.81	7		388.8	77	192	25	26.2	7.8	127	85	3	4.7	0.9	2.9	50.8	375	4.9	64	121.6	97.6	40	22	76	21	1	1	0	0	2	3	0	0	0	1	0	0	1	0	1	0	1	1	0	0	0
100001243395	1	2	0	4.45	13	1.9	222.3	43.4	131.8	60	20.9	5.6	118	70	1.3	4.4	1	2.9	36.4	151	6.3	59	100.6	49.2	17	17	87	30	1	0	1	0	2	0	0	0	0	0	1	0	0	0	0	0	0	0	0	0	0
100001327950	1	2	1		10.7	1.2	191.8	62.2	130.9	49	24.1	10.3	116	74	1.7	4.3	1	2.7	40	292	4	49	115.5	29.9	10	9	87	20	1	0	1	0	2	185	0	0	0	1	0	0	1	0	0	0	0	0	0	0	0
100001531799	1	2	1	5.15	8		130.8	39.9	186.1	37	21.6	11.7	116	74	1.5	6.5	1.5	4.4	42.7	179	2.1	56	120.3	43.5	39	26	21	11	1	0	0	0	2	140	0	0	0	1	0	0	0	1	1	1	0	1	0	0	0
100001535003	1	2	1	59.32	9.3	1.5	398	66	168.7	58	26.1	7.5	118	57	1.4	4.9	1.6	2.7	41.1	330	5	61	100.9	22.9	14	14	44	15	1	0	1	0	2	244	0	0	0	1	0	0	0	1	0	0	0	0	0	0	0
100001852825	1	2	0		12.7	4.7	206.2	103.7	238.7	24	29.8	9.5	120	65	1.1	3.5	0.8	2.4	36.4	323	3.1	52	135.1	6.4	33	17	59	21	0	1	1	0	2	20	0	0	0	0	1	0	0	0	0	0	0	0	0	0	0
100001908177	1	2	1	7.93	7		204.3	97.9	211.6	55	26.2	6	144	69	1.3	5.5	1.2	3.9	44.9	293	7.6	60	103.7	10.3	24	22	116	21	1	1	0	0	2	40	1	0	0	1	0	0	1	0	0	0	0	0	0	0	0
100002038615	1	2	0		6.6		613.4	74.2	134.2	50	25	8.1	117	72	1.8	5	1.3	2.9	44.4	349	3.4	61	106.8	45.8	14	14	61	29	1	0	0	0	2	167	0	0	0	0	0	0	1	0	0	0	0	0	0	0	0
100002102365	1	2	1		7.1	1	221.1	142.4	277.7	59	32.3	5.5	112	67	1.4	5.4	1.1	3.6	38	320	5.3	52	105.6	700	25	20	66	45	1	0	1	0	2	37	0	0	0	1	0	0	1	0	0	0	0	0	0	0	0
100002862731	1	2	0		11	2.6	116	96.8	212.8	41	26.3	8.7	134	86	1.7	5.1	1	3.4	37.4	240	4.7	52	119.9	104.7	91	61	74	36	1	0	1	0	2	7	0	0	0	0	1	0	0	0	0	0	0	0	0	0	0
100002890828	1	2	1	13.11	13.1	3.9	425.4	89.2	215.4	53	25.3	13.9	144	81	2.3	4.6	1.3	2.6	41.4	333	5.1	70	89.6	61.6	75	51	124	185	0	1	0	0	2	32	0	0	0	1	1	0	0	0	1	0	1	1	0	0	0
100002961296	1	2	1	30.2	6.9	0.9	489.9	86.2	193.4	52	28.4	7.7	111	67	1.9	3.7	0.9	2.2	41.4	323	3.5	50	112.4	33.8	21	29	88	52	0	0	1	0	2	142	0	0	0	1	0	0	1	0	0	0	0	0	0	0	0
100002992616	1	2	0	42.33	8.4	1.1	386.6	47.1	107.3	46	23	7.9	124	67	0.7	3.6	1.5	1.6	38.5	241	2.7	56	112.9	34.5	12	15	51	8	0	0	0	0	2	43	0	0	0	0	0	0	0	1	0	0	0	0	0	0	0
100003236971	1	2	0		8.5		823.4	73.9	145.3	41	23.9	9.8	165	96	1.9	4.9	0.9	3.5	45.5	385	2.3	59	115	34.3	22	17	82	44	0	1	0	0	2	0	0	0	0	0	1	0	0	0	0	0	0	0	0	0	0
100003290669	1	2	0		12.1	1.7	111.8	66.5	155.2	31	23.9	11.5	112	81	1.3	2.9	0.8	1.4	40.2	455	5	48	132	16.1	11	9	64	12	1	1	1	0	2	70	0	0	0	0	0	1	0	0	0	0	0	0	1	0	0
100003293891	1	2	1		8.9	4	347.3	104.6	240.3	64	26.7	8.4	126	61	1.4	5.5	1.2	3.5	37.8	278	5.8	64	92.5	636.4	11	15	118	14	1	1	0	0	2	70	0	0	0	1	0	0	1	0	0	0	0	0	0	0	0
100003335135	1	2	1		8.3	1.8	398.1	43.2	142.3	56	21.8	6.4	158	53	1.9	6	1.5	3.5	36.2	282	5.9	61	102.4	10.7	8	14	104	11	1	1	0	0	2	253	1	0	0	1	0	0	0	1	0	0	0	0	0	0	0
100003950631	1	2	0		10.3	2.5	385.5	77.3	169.7	63	22.4	6.7	133	70	0.8	4	1.1	2.6	38.3	234	7.1	57	99.7	14.9	17	18	96	15	0	0	1	0	2	96	0	0	0	0	0	0	1	0	0	0	0	0	0	0	0
100003996860	1	2	1		7.9	1.8	169	25.9	67.9	48	19.5	7.1	117	81	0.5	5.1	1.8	2.9	36.6	238	7.6	52	114.1	1.8	5	13	108	10	0	0	0	0	2	108	0	0	0	1	0	0	1	0	0	0	0	0	0	0	0
100006127650	1	2	0		8.2		370.6	81.5	200.4	62	25.3	5.3	152	88	1.4	3.8	0.9	2.5	46.2	341	4	63	95.6	35.7	22	25	49	25	0	0	0	0	2	218	0	0	0	1	0	0	0	1	0	0	0	0	0	0	0
100006761326	1	2	1		14.4	2.7	259.8	5	91.6	49	20.8	9.5	132	67	1	4.1	0.7	3	27.4	249	3.4	54	111.9	158.3	5	7	240	109	0	0	0	0	2	2	0	0	0	1	0	1	0	1	0	0	0	0	0	0	0
100006788167	1	2	0		7.4	0.8	496	103.5	183.4	61	25.7	6.8	148	70	1.3	4.8	0.9	3.4	39.8	515	4.7	50	105.5	17.6	45	23	43	20	0	0	0	0	2	124	1	0	0	1	0	0	1	0	0	0	0	0	0	0	0
100007112598	1	2	0		11.3	1.2	449.7	106	278.3	54	29.9	7.8	120	80	1.3	5.5	1.3	3.7	42.7	223	3.3	56	106.8	215.6	17	14	69	16	0	0	1	0	2	0	0	0	0	1	0	0	0	1	0	0	0	0	0	0	0
100007530011	1	2	1		7.9	1.6	391.8	83.3	272.2	57	28	6.7	126	72	1.7	5.2	0.9	3.4	40.3	291	5.4	62	100.9	6.9	17	14	63	20	0	0	0	0	2	0	0	0	0	1	1	0	0	0	0	0	0	0	0	0	0
100008231021	1	2	0		11.8	2	257.7	38.1	117.5	43	22.6	9.9	163	94	1.5	7.2	1.3	5.3	45.1	201	5.8	62	111.4	34.4	12	17	98	18	0	0	0	0	2	66	0	0	0	0	0	0	1	0	1	1	0	1	0	0	0
100000544903	1	1	1		6.1		36.5	11	54	28	15.2	4.7	112	80	1.2	4.8	1.7	2.6	40.9	359	4.9	76	124.7	7.1	292	38.1	84.1	30	0	0	0	0	2	4.72	0	0	0	1	0	0	0	1	0	0	0	0	0	0	0
100000545861	1	1	0	10.7	10.4	0.4	160.9	118.4	133.2	51	25	6.4	125	77	0.9	4.1	1	2.7	40.7	294	7	53	123.1	3	234	45.6	78.5	27.9	0	0	0	0	2	6.44	0	0	0	0	0	0	0	1	0	0	0	0	0	0	0
100000552641	1	1	0	3.12	8	310	37.2	33.4	109.2	41	22.8	5.7	115	71	0.9	4.4	1.3	2.5	41.7	372	4.4	73	115.8	7.9	163	37.6	87.2	31.3	0	0	0	0	2	5.69	0	0	0	0	0	0	0	1	0	0	0	0	1	1	1
100000558768	1	1	0	20.71	9.8	0.6	215.5	78.7	145.3	38	25.5	7.7	110	82	3.5	5.1	1	2.6	39.5	250	5.7	58	130	16.5	173	47.5	82.9	29.5	0	0	0	1	2	7.65	0	0	0	0	1	0	0	0	1	0	1	1	0	0	0
100000565195	1	1	0	10.92	11.5	1.4	165.6	63	149.3	47	23.3	8.4	112	80	2.1	3.8	0.6	2.5	40.8	369	6	74	110.4	15.2	211	41.2	80.8	28.6	0	0	0	0	2	8.36	0	0	0	0	1	0	0	0	0	0	0	0	0	0	0
100000571714	1	1	1	10.25	6.2	2.1	156.1	55.9	112	52	23.1	5.5	122	71	1	3.9	1	2.7	40.7	319	5.9	69	109.7	20.1	158	35.6	93.2	33.5	0	0	0	0	2	5.47	1	0	0	1	1	0	0	0	0	0	0	0	0	0	0
100000577510	1	1	0	9.65	6	0.7	112.6	50.7	153.6	53	22.3	4.4	119	76	1.2	4.7	1.6	2.4	37.2	347	6	70	108.2	9.7	87	46.2	90.4	29.5	0	0	0	0	2	4.43	0	0	0	0	1	0	0	0	0	0	0	0	0	0	0
100000578432	1	1	1		13.6	1.6	189.2	88.5	141.4	50	23.1	8.2	97	58	1.5	6.3	1.1	4.6	38.5	331	4.8	65	114	10.7	268	41.9	79.5	30.4	0	0	0	0	2	8.18	0	0	0	1	0	0	1	0	1	1	0	1	0	0	0
100000584800	1	1	0	2.77	6.3	0.5	39.9	80.2	136.3	59	23.6	8.4	143	81	1	3.3	1.2	1.8	40	281	4.9	64	107.7	8.4	168	42.5	94.6	32.6	0	0	0	0	2	8.35	0	0	0	0	1	0	0	0	0	0	0	0	0	0	0
100000585933	1	1	0	2.24	7.5	4.6	54.6	82.8	173.7	66	24.2	7	136	67	1.3	5	1.1	3.1	42.1	399	6.8	77	95	2.5	168	44.3	98.9	33.5	0	0	0	0	2	7.04	0	0	0	0	1	0	0	0	0	0	0	0	0	0	0
100000591419	1	1	1	29.88	12.4	1.4	96	45.3	114.2	43	22.7	7.6	116	70	1	4.5	0.9	3	37.6	247	6.7	94	90	11.7	174	42.3	94.6	32.2	0	0	0	0	2	7.6	0	0	0	1	1	0	0	0	0	0	0	0	0	0	0
100000615267	1	1	0	6.09	6.8		185.4	86.9	219.4	47	28.1	7.4	112	65	2.4	5.4	1.4	3.3	38.4	357	7	79	107.4	26.9	201	47.8	82.5	28	0	0	0	0	2	7.44	0	0	0	0	0	0	1	0	1	0	1	1	0	0	0
100000640737	1	1	0	37.86	7.4		112.3	69	164	41	24.2	7.1	127	79	6.4	6.5	0.8	3.7	40.3	318	5.5	66	120.7	20.8	235	46.4	90.8	30.1	0	0	0	0	2	7.14	0	0	0	0	0	0	0	1	1	1	1	1	0	0	0
100000643145	1	1	0	2	7.3		168.3	104.4	157.1	33	25.9	9.5	131	71	4.9	4.1	0.8	1.8	39.1	419	4.4	74	121.8	23.8	64	44.2	91.1	32	1	0	0	0	2	9.54	0	0	0	0	0	0	1	0	1	0	1	1	0	0	0
100000643527	1	1	0		7.3		342.7	136.1	217.2	62	28.1	7.2	109	68	1	4.2	1.1	2.5	37.8	379	8.5	102	71.4	14.8	196	36.7	89.3	30.4	0	0	0	0	2	7.17	1	0	1	0	1	0	0	0	0	0	0	0	0	0	0
100000663244	1	1	0	6.73	10		245.7	51.8	98.1	69	21.7	10	118	69	2.6	4.3	0.7	2.8	38.3	279	6.1	71	96.2	17.9	94	39.4	86	29.7	0	0	0	0	2	9.95	0	0	0	0	1	0	0	0	1	0	1	1	0	0	0
100000663376	1	1	0	14.42	13.3		126.3	62	164	55	27.2	6.5	107	63	2	3.3	0.9	1.6	38.1	271	4.1	59	114.5	17.3	202	39.4	88.5	31.9	0	0	0	1	2	6.54	0	0	0	0	0	0	0	1	0	0	0	0	0	0	0
100000679524	1	1	0	2.64	6.5		290.6	71.5	116.4	53	23.5	7.1	154	102	0.6	3.9	1.4	2.1	41.2	262	4.6	63	113.1	0.9	204	43.2	90	31.4	0	0	0	0	2	7.13	0	0	1	0	0	0	0	1	0	0	0	0	0	0	0
100000685734	1	1	0		11.8		115.9	164.7	208.9	44	30.7	5.2	121	78	1.5	4.1	1	2.4	37.2	429	5.4	79	109.7	6.8	120	46.9	91.6	31.1	0	0	0	0	2	5.17	0	0	0	0	1	0	0	0	0	0	0	0	0	0	0
100000692314	1	1	1	13.32	7.1		316	62.8	121.4	55	24.6	7.9	135	82	2.6	4.8	0.9	2.9	37.6	383	4.6	74	104.3	6.2	371	45.1	84.6	29.1	0	0	0	1	2	7.9	0	0	1	1	0	1	0	0	1	0	1	1	0	0	0
100000713352	1	1	0	10.46	7.1	0.9	250.6	41.2	165.3	50	24.4	6.9	119	66	1.3	4.2	0.9	2.8	40.5	550	4.2	76	106.9	11.2	130	48.9	92.6	32.8	0	0	0	0	2	6.86	0	0	0	0	1	0	0	0	0	0	0	0	0	0	0
100000724842	1	1	0	7.04	10.8	1.2	381.5	92	218	33	26.6	11.2	158	94	3.4	4.5	0.7	2.5	41.4	412	4.4	61	131.8	11.7	206	44.6	89.2	30.4	0	0	0	0	2	11.19	0	0	0	0	1	0	0	0	1	0	1	1	0	0	0
100000728783	1	1	1	8.4	7.4	0.6	173.4	54	169	36	22.7	7	105	68	2.8	5.3	0.9	3.3	41.7	483	5.1	76	117.9	10.9	233	47.1	96.2	32.8	0	0	0	0	2	6.97	0	0	0	0	1	0	0	0	1	0	1	1	0	0	0
100000730162	1	1	0		9.5	1.1	66.9	93.8	183.6	55	25.4	8.1	115	57	1.5	3.4	0.9	2.2	40.3	240	3.7	64	110.8	11.4	184	44.1	91.5	32.4	0	0	0	0	2	8.08	0	0	0	0	1	0	0	0	0	0	0	0	0	0	1
100000747384	1	1	0		7.2	2.4	409.9	125	226	48	26.3	6.7	124	72	1.7	7.3	1.3	5.5	39.8	273	4.3	72	110.8	27.1	209	48.7	71.4	22.6	1	0	0	0	2	6.71	0	0	0	0	0	0	0	1	1	1	0	1	0	0	0
100000748390	1	1	0	4.48	6.7	4.3	172.8	57	101	61	21.3	5.2	105	60	0.9	4.4	1	3.1	39	332	6.7	62	107.6	17.7	126	40.4	95.7	32.7	0	0	0	0	2	5.18	0	0	0	0	1	0	0	0	0	0	0	0	0	0	0
100000749760	1	1	1	10.17	10	2.1	157.8	91	175	51	26.1	9	141	73	2.3	4.5	0.8	2.7	40	342	6.8	79	104.4	43.1					0	0	0	1	2	9.03	0	0	0	0	0	0	0	1	1	0	1	1	0	0	0
100000767465	1	1	0		7	1.8	267.3	66	119	37	21	7.8	106	61	1.2	4.5	1	3.1	42.1	342	4.6	72	119.7	12.6	267	42.9	83.2	28.6	0	0	0	0	2	7.84	0	0	0	0	1	0	0	0	0	0	0	0	0	0	0
100000780105	1	1	0	24.26	8.6	2.2	687.1	69	148	50	23.1	6.4	134	75	1.3	4	1.2	2.4	38.4	374	2.7	74	108.1	17.7	72	36.6	102.5	35	0	1	0	0	2	6.44	0	0	0	0	0	0	1	0	0	0	0	0	0	0	0
100000806816	1	1	0	9.43	10.4	0.5	309.5	85	172	42	25.3	4.6	108	61	2	3.9	0.7	2.4	40.3	312	4.2	73	114.9	16.9	173	43.8	93.6	31.8	0	0	0	0	2	4.55	0	0	0	0	1	0	1	0	0	0	0	0	0	0	0
100000808991	1	1	0	2	7.3	1.1	102.4	68	132	47	24.8	7.6	124	80	2.3	5.1	0.9	3.2	41.3	337	5.1	76	109.1	28.7	236	48	89.2	31.3	0	0	0	1	2	7.63	0	0	0	0	1	0	0	0	0	0	0	0	0	0	0
100000818725	1	1	1		15.1	0.2	303.6	44	95	28	22.1	12.1	110	65	1.6	4	0.8	2.7	41.8	534	4	76	124.7	28.3	264	42.4	85	29.3	0	0	0	0	2	12.11	0	0	1	1	1	0	0	0	0	0	0	0	0	0	0
100000844470	1	1	0	9.35	8.5	1.2	906.4	123	268	50	29.7	6.6	130	68	1.7	5.5	1	3.7	39.8	288	5.4	66	113.3	10.9	188	44.4	96.5	33.5	0	0	0	1	2	6.62	0	0	0	0	0	1	0	0	0	0	0	0	0	0	0
100000850963	1	1	0	6.31	13.3	0.5	265	23	71	50	20.3	5.2	121	67	0.7	4.9	1.7	2.7	37.4	182	6.5	57	120.3	13.6	236	38.7	97	33.8	0	0	0	0	2	5.17	0	0	0	0	1	0	0	0	0	0	0	0	0	0	0
100000852563	1	1	0	14.54	6.8	1.1	160.9	94	141	62	24.4	6.1	167	70	1.9	4.9	1.1	3.1	41.6	510	3.8	75	98.8	13.2	232	28.3	101.8	33.1	0	0	0	1	2	6.06	0	0	1	0	1	0	1	0	0	0	0	0	0	0	1
100000862638	1	1	0		11.5	0.5	255.3	127	205	56	29.2	7.2	135	88	5	7.4	1	4.2	41.2	483	6.4	65	109.3	16.6	224	47.7	89.5	30.4	0	0	0	1	2	7.24	0	0	1	0	1	0	0	0	1	1	1	1	0	0	0
100000869655	1	1	1	27.81	6.4	1	196.2	127	191	45	28.6	5.5	100	60	1.7	4.6	0.8	2.4	37.8	460	5	71	113.8	11.8	158	44.8	88.2	29.9	0	0	0	0	2	5.47	0	0	0	1	1	0	1	0	0	0	0	0	0	0	0
100000876714	1	1	0	5.22	10.7	0.3	168.5	122	205	52	29.4	9.4	139	87	1	4.9	1.3	3.3	41.4	535	6.9	78	104.3	12	215	47.8	88.8	31	0	0	0	1	2	9.39	0	0	0	0	0	0	0	1	0	0	0	0	0	0	0
100000880375	1	1	0		7.2	2.5	108.5	157	226	42	30.5	7	116	75	0.7	3.9	1	2.7	40.6	255	4.4	76	113	13.3	248	46.5	83.6	29.4	0	0	0	0	2	6.98	0	0	0	0	0	1	0	0	0	0	0	0	0	0	0
100000914915	1	1	0		11.3	0.6	656	154	271	31	30.1	11	111	68	9.4	7.1	0.5	1.9	41.2	322	6.4	81	117.3	17	133	46.1	88.7	31.3	0	0	0	1	2	17.01	0	0	0	0	1	0	0	0	1	1	1	1	0	0	0
100000920523	1	1	0	4.97	7.5	1.3	101.9	48	108	54	23.4	8.1	147	71	1.4	5.7	1.4	3.8	41.4	425	5.9	75	104.5	4.6	164	42	90.2	31.2	0	0	0	1	2	9.72	1	0	0	0	0	0	0	1	0	0	0	0	0	0	0
100000933976	1	1	0	8.55	14.1	2.8	146.5	121	223	52	25.8	9.7	107	63	1.9	5.5	1.1	3.8	42.5	262	5.8	81	101.2	17.5	240	39.9	91.1	30.6	0	0	0	0	2	12.82	0	0	0	0	0	0	1	0	0	0	0	0	0	0	0
100000953349	1	1	1	201.2	11.9	2	653.3	134	310	27	30.9	8.3	131	77	14.7	5.7	0.5	0.9	39.7	469	5.1	81	120.6	12.5	129	45.8	84.3	29.8	0	0	0	1	2	10.76	0	0	1	0	1	0	0	0	1	0	1	1	0	0	0
100000996580	1	1	0	6.68	6.6	1.6	181.1	110	162	59	25.2	7.5	138	78	2.2	4.7	1.1	2.9	42.9	515	6.4	86	89.6	27.9	214	47.6	89.9	31.7	0	1	0	1	2	6.83	0	0	1	0	0	0	1	0	0	0	0	0	0	0	0
100001002945	1	1	0	25.52	7.1	2.5	157.1	5	171	59	24.4	5.9	144	51	0.6	3.5	1.4	1.6	42.4	347	4.8	68	105	23.1	171	34.3	92	31.1	0	1	0	0	2	5.67	0	0	0	0	0	0	0	1	0	0	0	0	1	1	0
100001016337	1	1	0	10.66	15	124	146.7	5	51	47	17	25.5	106	84	1.1	4.5	1.1	3.2	41.4	214	6.3	60	120.3	16.1	242	41.6	90.4	30.2	0	1	0	1	2	6.1	0	0	0	0	1	0	0	0	0	0	0	0	0	0	0
100001029551	1	1	0	11.37	8	0.8	232.7	88	172	41	26.2	5.7	132	84	2.2	4.2	1.2	2.5	40.4	346	6.7	72	116.4	13.3	196	47.2	86.4	30.2	1	1	0	1	2	10.46	1	0	0	0	1	0	0	0	0	0	0	0	0	0	0
100001040958	1	1	0	11.62	11.7	0.5	373.3	80	203	21	26.7	6.1	113	68	3.4	5.6	0.7	3.1	40.3	321	5	74	132.5	22.6	257	47.7	86.4	29	1	1	0	1	2	5.36	0	0	0	0	1	0	0	0	1	0	1	1	0	0	0
100001062037	1	1	0	15.04	11.4	0.3	635.3	117	135	47	23.6	10.5	138	88	4.9	7.3	1.2	4.2	41.1	367	9.2	76	109.1	11.3	166	47.4	92.2	31.9	1	0	0	1	2	15.73	0	0	0	0	1	0	0	0	1	1	1	1	0	0	0
100001073284	1	1	0		10.9	0.8	233.1	71	120	52	22.3	5.4	105	64	1.8	5.6	0.8	4.1	42.1	244	5.1	68	110.3	19.2	168	44.3	91.8	31.8	1	0	0	0	2	12.8	0	0	0	0	1	0	0	0	0	0	0	0	0	0	0
100001076364	1	1	0	12.97	7.2	1	384.6	86	176	43	26.3	15.7	136	80	0.9	4.2	1.2	2.5	39.9	352	4.1	65	119.7	6.7	198	44.3	89	30.1	1	0	0	1	2	5.22	0	0	0	0	1	0	0	0	0	0	0	0	0	0	0
100001097752	1	1	0	2.09	8.6	2.5	377.2	44	105	52	22.6	8.2	130	67	0.9	4.6	1.3	3	41.1	305	5.5	122	61.6	28.3	261	39	83.7	28.5	1	1	0	0	2	9.38	1	0	0	0	0	0	1	0	0	0	0	0	0	0	0
100001103332	1	1	0	10.46	12.9	0.8	453.8	205	334	38	34.1	12.8	135	87	7.8	6	0.7	1.9	40	227	5	60		17.5	213	45.1	86.2	29.3	1	1	0	1	2	8.85	0	0	0	0	1	0	0	0	1	0	1	1	0	0	0
100001110909	1	1	0	3.59	10.8		409.4	78	147	50	24.9	5.2	122	78	2.3	6.4	1.3	4.7	41	329	4.2	74		19.8	281	46.9	67.5	22.2	0	1	0	0	2	5.33	0	0	0	0	0	0	1	0	1	1	1	1	0	0	0
100001151588	1	1	1		9.2	2.3	1169.3	79	177	44	25.8	7.7	106	60	0.6	3.6	0.7	2.8	40.8	389	4.5	63	120.4	26.9	159	44.1	93.4	31.4	0	0	0	0	2	3.94	0	0	0	1	1	0	0	0	0	0	0	0	0	0	0
100001181558	1	1	0	14.83	10.1	0.7	233.3	92	173	60	26.2	6	113	72	2.1	4.5	1	2.8	41.3	266	4.4	63	107.6	21.6	215	44.1	86.8	28.7	1	1	0	1	2	10.86	0	0	0	0	1	0	0	0	0	0	0	0	0	0	0
100001200534	1	1	0	4.71	8.4	0.7	142.3	92.9	233	64	27.1	6.3	108	64	1.1	3.9	0.9	2.7	38.6	277	3.5	71	99.6	2.4	225	42	92.2	32	1	1	0	0	2	10.35	0	0	0	0	1	0	0	0	0	0	0	0	0	0	0
100001220123	1	1	0	14.18	10.9	2.6	393.5	197.8	326.2	25	36.9	6.9	146	75	4.5	3.6	0.6	1.7	39.2	421	4.5	65	135.9	28.2	164	42.3	88.7	30.4	1	1	0	1	2	8.14	0	0	0	0	1	0	0	0	1	0	1	1	0	0	0
100001227351	1	1	1	5.83	14	0.6	393.3	43.7	100.2	49	24.2	10.4	130	84	0.8	5.8	0.8	4.7	42.1	272	2.7	67	113.4	5.9	291	42.3	92.8	31.1	0	1	0	1	2	11.75	0	0	0	1	1	0	0	0	0	0	0	0	0	0	0
100001338558	1	1	0	6.06	9.5	9.9	1199.6	60.5	110.3	27	21.8	11.8	125	77	1	4.4	0.9	3.2	41.1	257	4.9	74	127	7.3	248	46.2	85.9	30.3	0	0	0	0	2	7.81	0	0	0	0	1	0	0	0	0	0	0	0	0	0	0
100001380980	1	1	0		8.1	1	1139.5	67.7	188.6	60	25	7.2	110	64	2.6	5	0.8	3.4	39.8	429	5.9	83	92.9	78.6	116	41.9	92.5	30.9	0	1	0	1	2	8.44	0	0	0	0	0	0	0	1	1	0	1	1	0	0	0
100001523073	1	1	1	7.5	9.1	0.4	1148.6	72.2	166.6	46	22.9	8.4	120	73	1.4	4.5	0.9	3	40.3	296	4.9	68	115.1	12.9	237	47.4	89.8	31.3	1	0	0	0	2	9.08	0	0	0	1	1	0	0	0	0	0	0	0	0	0	0
100001559229	1	1	0	8.92	7.2	2.7	349.9	72.3	146.7	35	23.2	5.1	116	63	1.7	5.4	1.2	4.2	43	455	3.8	77	118.1	6.4	178	46	91.6	31.5	0	1	0	1	2	6.5	0	0	0	0	1	0	0	0	0	0	0	0	0	0	0
100001617660	1	1	1		11.9	6.4	158.9	99.7	138.9	40	22.5	9.1	117	62	1.5	3.9	0.7	2.6	42.5	266	7.4	74	115.9	11.1	219	44	83.8	26.9	1	1	0	0	2	8.55	0	0	0	1	1	0	0	0	0	0	0	0	0	0	0
100001626190	1	1	1	13.98	11.5	0.8	866.8	96	190	44	27	10.4	119	68	4.8	5.4	1	3	36.8	405	5.3	66	118.1	15.5	215	47.4	84.9	30.3	0	1	0	1	2	10.22	0	0	0	1	1	0	0	0	1	0	1	1	0	0	0
100001666262	1	1	1	23.49	11.4	0.9	177.6	72.2	141.9	42	23.4	6.5	133	91	1.1	4.7	1	3.3	44.2	267	3.9	65	120.6	16.2	113	51.5	96.8	34.6	0	0	0	0	2	6.05	0	0	1	1	0	0	1	0	0	0	0	0	0	0	0
100001675790	1	1	1		13.1	0.3	192	111.3	170	58	25.5	8.6	109	68	1	5	1.2	3.3	42.1	230	5.1	78	100	18.9	220	46.5	93.6	31.4	0	0	0	1	2	7.24	0	0	0	1	1	0	0	0	0	0	0	0	0	0	0
100001678605	1	1	0		6.5	0.8	137.4	96.3	157.2	44	24.2	10.2	129	70	1.4	3.6	0.8	2.2	40	406	4.2	63	120.4	7.7	137	44.8	92	30.6	1	0	0	1	2	5.95	0	0	0	0	0	0	1	0	0	0	0	0	0	0	0
100001696081	1	1	1		11.1	0.6	165.6	65.7	137.5	33	24.8	6.1	104	53	0.8	4.6	0.7	3.7	41.4	348	5.1	71	123.9	7.8	257	42.9	87.2	30.3	1	1	0	0	2	16.96	0	0	0	1	1	0	0	0	0	0	0	0	0	0	0
100001771302	1	1	1	10.45	9.5	0.9	0.1	121.5	219.1	46	28.8	7.2	146	89	2.7	5.2	0.7	3.4	41.9	415	6	59	122	9.5	261	42.7	88.6	29.7	0	1	0	1	2	5.12	0	0	0	1	0	0	1	0	1	0	1	1	0	0	0
100001831770	1	1	0	2.07	6		95.7	29.7	95.2	59	19.9	10.8	106	65	0.7	3.1	1.1	1.7	39.4					7.3					0	1	0	0	2	6.13	0	0	0	0	1	0	0	0	0	0	0	0	0	0	0
100001936905	1	1	1	4.31	8.9	1.4	602.8	78.2	153.2	50	23.8	7.8	104	65	2.4	3.5	1.4	1.7	37.3	307	3.8	62	116.2	23.8	214	42.5	87.1	31.1	0	1	0	1	2	7.08	0	0	0	1	1	0	0	0	1	0	1	0	0	0	0
100001965903	1	1	0		9.2	3.5	374.1	110.9	146.8	67	25.7	6	125	72	4	5.3	1	2.9	39.5	396	6.9	90	80.2	8.8	137	46.4	93.4	32.4	1	1	0	1	2	9.58	0	0	0	0	1	0	0	0	1	0	1	1	0	0	0
100001999120	1	1	0		10.5	9.2	136.2	92.7	142.5	54	25.4	7.1	112	59	1.8	5	1.1	3	42.2	278	3.4	55	118.7	150.8	172	44.5	92.5	32.4	0	1	0	0	2	7.06	0	0	0	0	0	0	1	0	0	0	0	0	0	0	0
100002128031	1	1	1	27.79	10	0.2	176.5	142	241.3	52	29.8	6.2	116	73	1.6	5.2	0.8	3.6	40.9	354	5.7	61	115.4	8	247	47.4	87.9	30.2	0	1	0	1	2	8.4	0	0	0	1	1	0	0	0	0	0	0	0	0	0	0
100002128888	1	1	1	10.97	12.6	2.5	47.8	95.6	167.2	44	27.2	8.7	120	78	1.5	5.7	1.2	4.1	39.6	250	4	77	110.9	12.1	190	49.8	88.1	30.6	0	0	0	1	2	6.76	0	0	0	1	0	0	1	0	0	0	0	0	0	0	0
100002130032	1	1	0	65.7	16.4	0.5	102	85.1	182.1	33	25.8	7.1	100	73	1.9	4.9	0.9	3.4	41.2	195	2.5	83	112.3	9.1	278	42.5	86	28.9	0	1	0	1	2	11.07	0	0	0	0	0	0	1	0	0	0	0	0	0	0	0
100002130256	1	1	1	22.15	11.1	0.6	273.9	86.1	154.2	28	25.4	6.4	125	81	1.3	4.5	0.7	3.4	39.9	574	3.3	74	126.1	4.2	155	42.7	89.3	32.2	0	0	0	1	2	7.91	0	0	1	1	0	0	1	0	0	0	0	0	0	0	0
100002233221	1	1	0	26.76	7.2	1	107	111.3	164.7	57	28.1	8.9	123	65	1.9	3.7	0.9	1.8	38.5	437	5.2	75	102.3	0.5	153	40.2	87	30	1	1	0	1	2	6.49	0	0	0	0	1	0	0	0	0	0	0	0	0	0	0
100002276583	1	1	0	3.01	9.9	0.4	126.7	69.4	125.1	56	22	6.8	98	53	0.9	5.3	1.5	3.2	40.4	263	5.2	65	109.3	4.5	200	44.3	90.6	29.9	0	0	0	1	2	5.36	0	0	0	0	1	0	0	0	0	0	0	0	0	0	1
100002298312	1	1	0		12.1	2.4	317.8	129.1	249.1	27	29.2	11.1	100	64	6.7	7	0.7	3.2	40.3	432	4.5	76	125.6	7.3	205	49.1	87.7	28.8	1	1	0	1	2	5.93	0	0	1	0	0	1	0	0	1	1	1	1	0	0	0
100002558128	1	1	1	18.11	12	0.7	122.5	58.3	107.6	53	22.9	5.9	125	59	1.1	4.8	1.1	3.2	43.4	294	5.8	65	111.6	9.1	317	42.5	90.6	29.9	0	1	0	0	2	5.4	0	0	0	1	0	0	1	0	0	0	0	0	0	0	0
100002597651	1	1	1		13.6		218.1	105.8	167	48	24.6	9.1	111	63	2	5.8	0.8	3.9	41.3	325	4.5	74	109.6	4.8	181	43.9	84.6	30.8	1	0	0	1	2	8.78	0	0	0	1	1	0	0	0	0	0	0	0	0	0	0
100002659911	1	1	0		7.3	0.3	266.4	102.2	161.5	51	24.5	7.3	127	70	3.5	4.4	1	2.1	41	484	4.1	69	110.4	6.4	219	45.6	99.8	32.8	0	0	0	1	2	6.83	0	0	1	0	0	0	1	0	1	0	1	1	0	0	0
100002689680	1	1	0	10.46	6.5	0.6	162.8	64.2	156.7	69	21.8	8	146	74	0.8	3.2	0.9	1.8	41.6	275	5.2	66	99.1	2.5	206	44	92.6	29.3	1	1	0	1	2	5.72	0	0	0	0	1	0	0	0	0	0	0	0	0	0	0
100002736980	1	1	0	7.21	9.6	0.7	94.4	69.1	142.5	40	25.1	6.4	123	78	2.2	5.2	1.3	2.9	39.5	446	6.9	65	122.3	9.4	185	53.6	91.9	31.9	1	0	0	0	2	7.43	0	0	0	1	1	0	0	0	0	0	0	0	0	0	0
100002772582	1	1	0		10.4	1.2	236.8	73.1	141.8	66	23.4	8.8	138	74	2.3	5.1	0.8	3.5	42.8	334	6.1	76	95.5	6.9	236	42.4	91.6	31.1	0	0	0	1	2	8.08	0	0	0	0	1	0	0	0	0	0	0	0	0	0	1
100002816851	1	1	1	16.79	12.4	1.1	0.7	61.4	120.4	24	22.8	9.4	96	53	2.4	3.8	0.7	2.3	41.3	326	4.4	58	143.4	25.6	172	44	92.8	32.9	1	1	0	1	2	13.75	0	0	0	1	1	0	0	0	1	0	1	1	0	0	0
100002826870	1	1	1		9.7	0.3	149.8	72.5	143.4	58	21.4	5.7	128	78	0.3	2.3	1	1.1	40.7	190	6.1	68	105.8	4.7	123	39.9	98	32.4	1	1	0	0	2	11.09	1	0	0	1	1	0	0	0	0	0	0	0	1	0	0
100002829653	1	1	1		11	0.2	163.7	103.9	217.6	34	29.8	9.6	129	78	3.5	4.6	0.8	2.4	40.4	415	4.8	67	126	8	248	40.3	87.8	30.5	1	0	0	1	2	8.82	0	0	0	1	1	0	0	0	1	0	1	1	0	0	0
100002977208	1	1	1	3.97	9.1	3.6	259.6	88.6	165.6	50	24.4	8.1	115	67	1	5.2	1.2	3.5	41.1	286	3.9	70	110.6	3.2	206	42.1	88.4	30	0	1	0	1	2	8.06	0	0	0	1	0	0	1	0	0	0	0	0	0	0	0
100003068862	1	1	0	14.44	5.7	2.1	89.2	40.6	111.9	50	21.1	11.1	101	62	0.7	5.2	1.4	3.3	41.7	396	5.3	73	108.7	7.9	238	41.5	89.2	29.9	0	0	0	0	2	6.14	1	0	0	0	1	0	0	0	0	0	0	0	0	0	0
100003093901	1	1	1	6.08	13.1	179	222.2	74.2	160	30	25.3	8.8	122	75	2.5	5.9	0.8	4	40.8	400	2.7	72	125.8	11.4	196	41.5	84.5	28.9	0	0	0	1	2	6.52	0	0	0	1	0	0	1	0	1	0	1	1	0	0	0
100003228523	1	1	1	13.19	12.6	0.5	193.2	97.1	147.6	40	24.6	9.9	119	64	1.1	5.2	1.1	3.8	40.7	287	3.7	61	125.5	15.2	236	45.4	87.6	30.1	1	1	0	1	2	9.2	0	0	0	1	1	0	0	0	0	0	0	0	0	0	0
100003356901	1	1	0	6.46	6.1	7.6	407.7	26.9	126.5	57	23	6.1	147	83	1.2	4.7	0.9	3.3	40.7	399	3.9	70	105.2	20	181	43.4	94.6	32	1	0	0	1	2	5.48	0	0	0	0	1	0	0	0	0	0	0	0	0	0	0
100003505585	1	1	1	6.01	9.9	0.5	432.4	110.3	216.7	29	28.8	5	130	56	6.4	4.6	0.7	1.2	42	373	4.7	90	104.7	9.7	167	42.2	78	25.9	1	1	0	1	2	15.35	0	0	1	1	1	0	0	0	1	0	1	1	0	0	0
100003596329	1	1	0		7.2	1.3	303.4	95	237.1	37	26.6	2.9	134	75	1.5	5.9	1.1	4.7	40.3	540	3.7	74	118.4	23.8	197	43	86.3	29.3	1	0	0	1	2	7.54	1	0	1	0	1	0	0	0	0	0	0	0	0	0	0
100003727101	1	1	1		12	29.3	182.9	109.2	217.9	22	29.8	9.5	148	73	1.2	4	1	2.7	43	496	5	75	130.8	11	287	49.7	79.8	26.3	1	0	0	0	2	5.41	0	0	0	1	0	0	1	0	0	0	0	0	0	0	0
100003755780	1	1	1		11.7	1.1	384.5	90.7	189.9	27	25.7	6.8	127	75	0.9	5	1.1	3.6	40.3	384	3.9	74	127	9.1	255	45	85.2	29.5	0	0	0	1	2	11.71	0	0	0	1	1	0	0	0	0	0	0	0	0	0	1
100003768760	1	1	0		9.6	0.8	488.3	115.7	184.6	40	25.2	7.2	141	88	1.5	8.1	0.9	6.7	38.7	309	4.9	76	114.6	105.2	159	51.3	86.5	30	1	1	0	1	2	9.46	0	0	0	0	1	0	0	0	1	1	0	1	0	0	0
100006028711	1	1	1		12.3	0.5	118.5	140.4	332.5	28	35.1	5.5	142	79	2.7	5.7	1	3.8	39.4	204	4.9	70	129	13.5	168	44	85.3	29.5	1	0	0	1	2	8.44	0	0	0	1	1	0	0	0	1	0	1	1	0	0	0
100006031656	1	1	0		6.4	1.3	285.5	103.2	197.7	57	24.5	15.4	144	75	1.3	5.3	1.6	3.2	43.5	398	9.5	85	92.2	5.5	232	41.6	95.6	31.7	1	0	0	0	2	8.51	0	0	0	0	0	0	1	0	0	0	0	0	0	0	0
100006051322	1	1	0		13.9	1	436.5	115.3	244	32	27.6	5.4	127	76	3.8	3.9	0.5	1.4	39.3	313	3.7	67	127.7	16.3	144	42.1	87.2	30	0	0	0	1	2	12.91	0	0	1	0	1	0	0	0	1	0	1	1	0	0	0
100006127829	1	1	1		9.7	1	326.1	127.2	236.6	28	28.3	5.4	131	77	2.6	6.5	1.1	4.6	42.8	318	4.7	82	118	13.6	240	46.5	85	27.6	1	0	0	0	2	7.27	0	0	0	1	1	0	0	0	1	1	1	1	0	0	0
100006151367	1	1	1		11.1	0.8	147.7	60.4	111.8	55	22.3	11.7	158	73	0.6	3.7	1.7	1.6	41.6	202	5.8	65	110	9.9	172	37.8	95.9	33.5	0	0	0	0	2	9.04	0	0	0	1	1	0	0	0	0	0	0	0	0	0	0
100006218655	1	1	0		10.1	35.4	191			49	27.8	9.5	129	85	2.1	5	1.1	3.5	41.8	339	4.3	71	110.7	7.3	211	47.1	88.5	31	0	0	0	1	2	8.27	1	0	0	0	1	0	0	0	0	0	0	0	0	0	0
100006299353	1	1	0		7.4		88	36.4	100.8	53	21.3	7.4	139	75	1.3	4.8	1.2	3	43.5	286	6.1	65	111.6	7.2	155	38.5	90.6	32	1	1	0	0	2	6.73	0	0	0	0	0	0	1	0	0	0	0	0	0	0	0
100006385911	1	1	0		9.5	0.4	159.1	99.5	133.3	60	23.3	8.4	121	69	6.4	4.5	0.5	2.2	39.4	317	5.6	83	92.9	4.9	196	40.9	92.7	31.5	0	1	0	1	2	6.58	0	0	0	0	0	0	0	1	1	0	1	1	0	0	0
100006507306	1	1	0		8.9	6	296.5	87.5	187.6	43	25.3	5.9	120	74	1.4	4.6	1.3	2.6	39.6	389	4.3	66	119	10	186	41.7	96.8	32.9	1	1	0	0	2	9.87	0	0	1	0	1	0	0	0	0	0	0	0	0	0	0
100006610785	1	1	0		7.5	0.4	31.8	55.2	118.7	44	22.7	12.9	111	62	1.1	6.4	1.2	4.6	43.6	383	6	68	116.7	7.4	214	39.6	92.7	30.9	0	1	0	1	2	5.15	0	0	0	0	1	0	0	0	1	1	0	1	0	0	0
100006896099	1	1	1		5.8	2.1	285.6	87.6	163.8	42	26.1	9	147	85	1.3	3.2	0.7	2.1	41.2	349	4.9	71	116.3	7.7	239	44.9	88.6	31.2	1	1	0	0	2	4.57	1	0	0	1	1	0	0	0	0	0	0	0	0	0	0
100006985571	1	1	0		9.6	0.9	149.2	83.1	138.1	41	24.6	7.3	103	61	2.8	3.6	0.8	1.9	41.2	309	4.5	80	111	5.5	162	42.6	96.6	32.4	1	0	0	1	2	5.83	0	0	0	0	1	0	0	0	1	0	1	1	0	0	0
100007030261	1	1	0		13.7	12.8	327.1	87.5	193.8	55	27.2	6.6	118	74	1	4.8	1	3.3	42.3	272	7.4	67	108.7	4.4	163	40	85.1	30	1	1	0	1	2	8.67	0	0	0	0	0	0	1	0	0	0	0	0	0	0	0
100007107550	1	1	0		11.1	3.7	158.4	38.1	96.3	42	21.4	9.9	106	67	1.5	4.7	0.8	3.2	41.9	221	4.8	60	124.6	13.5	191	44.6	91.4	31.4	1	0	0	1	2	9.59	0	0	0	0	1	0	0	0	0	0	0	0	0	0	0
100007518039	1	1	1		11.8	341	42.4	25.7	98	42	20.2	5.2	122	67	0.8	3.6	1.3	1.9	39.9	240	3.4	58	126.4	4.4	225	41.1	88.6	29.3	0	0	0	0	2	5.79	0	0	0	1	0	0	1	0	0	0	0	0	0	0	1
100007809236	1	1	1		12.1	1.3	132.2	34.1	119	53	23.9	12.9	119	76	0.5	4.6	1.7	2.4	42	249	4.6	84	96.2	6.6	209	46	95.4	32	1	0	0	0	2	28.07	0	0	0	1	1	0	0	0	0	0	0	0	0	0	0
100007987592	1	1	1		8.7	1.7	150.2	74.8	108.8	43	21.4	10	106	66	5	7.4	1.2	4.5	42.9	395	5.7	69	116.8	20.3	312	42.3	92.6	31.1	1	1	0	1	2	9.78	0	0	0	1	1	0	0	0	1	1	1	1	0	0	0
100008257722	1	1	1		10.5	1.5	319.1	132.4	232.8	35	32.6	10.2	143	83	1.8	4.2	1	3	43.5	518	5.7	115	74.6	20.4	245	46.1	86.7	30.8	0	0	0	0	2	5.27	0	0	1	1	1	0	0	0	0	0	0	0	0	0	0
100008721250	1	1	0		15.3	2.2	675.6	127.7	238.3	27	28.8	8.7	98	60	1.8	5.8	0.9	4	41.4	548	2.4	96	98.2	25.8	266	43.6	83.4	27.9	0	0	0	1	2	5.65	0	0	1	0	1	0	0	0	0	0	0	0	0	0	0
100008810875	1	1	1		14.9	1.4	683.9	77	186.9	24	21.9	6.9	105	63	1.3	3.3	0.7	1.9	41.6	179	2.8	62	139.5	7.2	172	30.7	84.3	29.9	1	0	0	0	2	9.54	0	0	0	1	0	0	1	0	0	0	0	0	0	0	0
100000541643	1	2	0	7.63	8.9	0.9	207.2	87.5	137.9	49	24.9	9.6	145	86	3.8	5.3	1.1	2.5	41	267	5.5	57	110	8.8	234	40.9	85.7	30.8	1	0	0	0	2	9.82	0	0	0	0	1	0	0	0	1	0	1	1	0	0	0
100000666546	1	2	0		8.3	1.3	31.4	32	115	53	19.1	10.1	115	68	0.8	4.3	1.9	2.1	41.3	257	4.6	53	109.5	6.6	198	38.3	88	28.7	0	0	0	0	2	5.32	0	0	0	0	1	0	0	0	0	0	0	0	1	0	0
100000681068	1	2	0	2	6	9.8	178.9	22.5	100.9	35	21.3	4.3	116	69	0.5	4.7	2	2.3	41.7	224	2.9	62	117.8	5.2	311	38.9	93.6	31.5	0	0	0	0	2	5.99	0	0	0	0	0	0	0	1	0	0	0	0	0	0	0
100000691069	1	2	0	53.91	9.6	1.7	164.1	76.5	150	45	23.3	5.1	122	74	3.5	5.4	1.2	2.6	43.5	191	3.7	61	110.6	11.4	342	37.1	88.5	31.3	1	0	0	0	2	12.05	0	0	0	0	1	0	0	0	1	0	1	1	0	0	0
100000705131	1	2	1		12.1	3.6	313.4	76.5	161.7	61	23.3	6.3	159	84	0.8	6.3	1.2	4.7	39.1	247	4	59	99.9	17	297	41.7	84.9	28.9	0	0	0	0	2	8.6	0	0	0	1	0	0	0	1	1	1	0	1	0	0	1
100000747151	1	2	0		8.3	1	337.8	103	174	61	24.3	8.1	156	80	1.5	3.2	1	1.6	40.3	212	3.7	57	101.1	6.2	164	38.6	91.9	30.7	0	1	0	0	2	5.42	0	0	0	0	0	1	0	0	0	0	0	0	0	0	0
100000753493	1	2	0		7.5	2.5	139.7	78	119	59	23.5	7.9	120	90	4.8	4.3	0.8	1.6	40.5	349	5.6	53	105	5.6	166	40.7	90.8	29.9	0	1	0	1	2	7.44	0	0	0	0	0	0	1	0	1	0	1	1	0	0	0
100000866944	1	2	0	5.76	9.9	1	219.2	81	286	32	26.5	5.4	132	95	0.8	4	1.1	2.4	40.2	272	3	60	121.8	20.7	308	37.9	85.9	29.6	0	0	0	0	2	9.22	0	0	0	0	0	1	0	0	0	0	0	0	0	0	0
100000922998	1	2	1		6.8	1.3	116.3	89	142	57	21.8	3	123	65	1.3	4.3	1.1	2.7	40.2	352	6.4	59	102.8	20.2	217	36.7	79.5	27.5	0	0	0	1	2	6.22	0	0	0	1	1	0	0	0	0	0	0	0	0	0	1
100000937149	1	2	0	2.96	9.8	50.8	402.7	119	290	48	32.1	6.7	129	77	1.2	5.9	1.7	3.7	40.6	287	4	61	108.3	7.1	250	41.1	86.9	31.1	1	1	0	1	2	12.48	0	0	0	0	1	0	0	0	0	0	0	0	0	0	0
100000948576	1	2	0		7.8	2.6	365.3	67	334	50	26.1	6.9	172	91	1.4	6	1.5	3.8	40.4	302	5.2	68	94.8	23.8	120	43.4	86.3	30.7	0	0	0	1	2	6.26	0	0	0	0	0	0	0	1	0	0	0	0	0	0	1
100000994713	1	2	1	3.44	9	4.1	597.9	107	333	27	29	9.9	114	69	1.2	3.7	1.1	2.4	40.7	391	3.9	70	107.6	8.1	209	40.5	85.4	28.9	0	0	0	0	2	6.8	0	0	0	1	1	0	0	0	0	0	0	0	0	0	0
100001024886	1	2	0		8.3		347.5	82	159	48	24.7	5.5	128	77	1.3	3.5	0.9	2.1	39.2	250	3.8	62	107.5	8.2	254	41.8	89.1	29.6	0	0	0	0	2	9.5	0	0	0	0	1	0	0	0	0	0	0	0	0	0	0
100001074223	1	2	0		11	0.5	252.3	122	291	52	29.5	6	145	71	2.1	5	0.8	3.1	41	422	5.5	87	69.4	16.6	276	38.5	89.1	29.4	0	1	0	1	2	11.1	0	0	0	0	1	0	0	0	0	0	0	0	0	0	0
100001102883	1	2	0	11.45	8.6	2.7	591.6	61	196	50	26.1	12.1	147	89	1.9	3.9	0.8	2.4	39.9	333	3.3	58	108.6	3.7	273	38.8	93.5	30.6	0	0	0	0	2	8.47	0	0	0	0	0	0	1	0	0	0	0	0	1	0	0
100001142850	1	2	0		7.7	3	206	105	175	41	26.3	8.6	115	73	1.4	6.3	2	3.8	41.6	371	5	59	115	26.3	232	37.8	87.4	31.6	1	0	0	0	2	7.72	0	0	0	0	0	0	0	1	1	1	0	1	0	0	1
100001202743	1	2	0		8.7	3.6	345.7	82	170	68	25	8.9	146	77	1	4.5	1	3	39.1	206	3.4	56	96.8	2.6	168	38.7	87.8	29	0	0	0	0	2	8.44	0	0	0	0	1	0	0	0	0	0	0	0	0	0	1
100001259592	1	2	0	27.12	10.5	61.5	291.7	50.6	122.6	41	23.5	7.4	123	84	1	4.4	1.3	2.8	41.8	279	5.7	59	115	6.8	157	38.9	90	31.2	1	1	0	0	2	5.11	0	0	0	0	1	0	0	0	0	0	0	0	0	0	0
100001512372	1	2	0	4.78	10.1	0.5	330.5	44.8	160.5	61	21.9	7.8	128	65	0.9	4.9	1.3	3.2	41.1	162	4.1	49	106.2	19.1	189	35.7	92	31.2	1	1	0	0	2	4.46	0	0	0	0	1	0	0	0	0	0	0	0	0	0	1
100001558998	1	2	0	10.47	6.9	0.8	222.3	95	235.8	63	24.8	6.9	103	64	1	4	1.4	2.2	42.6	286	8.8	57	99.7	18	211	39.5	88.7	30.5	1	1	0	0	2	7.74	1	0	0	0	0	0	1	0	0	0	0	0	0	0	0
100001668679	1	2	0	7.3	11.7	0.7	173.5	75.8	187.5	60	25.3	6.2	154	91	2.1	6.4	1.3	4.1	41	284	6	72	82.5	4	199	43.2	91.1	30.6	1	0	0	1	2	6.87	0	0	0	0	0	0	0	1	1	1	0	1	0	0	0
100002782123	1	2	1	19.06	7.5		281.4	54.9	167.8	56	22.3	9.5	124	85	1.1	5.7	1.3	4	40.5	217	3.7	55	105.9	4.6	211	39.8	91.9	29.8	1	1	0	1	2	9.11	1	0	0	1	1	0	0	0	0	0	0	0	1	1	1
100002853379	1	2	0	4.29	13.7	15.3	851.5	113.3	241.8	27	26.8	8.8	120	82	3.1	4.3	0.6	2.1	39.6	496	3.6	56	129.1	23.2	204	42.6	86.1	29.5	1	1	0	1	2	12.33	0	0	1	0	0	0	1	0	1	0	1	1	0	0	0
100002890301	1	2	1		8.1	0.3	989.9	53.7	123.4	56	19.9	8.8	128	75	0.9	6.1	1.3	4.2	41.5	217	4.2	59	103.5	12	197	42.3	91.6	29.9	0	1	0	1	2	5.31	0	0	0	1	0	0	0	1	0	0	0	0	0	0	1
100002903021	1	2	0		6.7		359.9	82.7	138.9	62	22.9	8.5	136	72	1.8	5.4	1	3.5	42.7	266	4	59	99.2	7.5	247	37.9	93.1	31.7	1	0	0	1	2	6.65	0	0	0	0	1	0	0	0	0	0	0	0	0	0	0
100002926583	1	2	0		10.6	571	160.5	43.4	152.2	39	23.7	7.7	129	81	0.9	5.2	1.2	3.6	41	240	7.5	66	106.2	11.4	260	31	73.5	23.2	0	0	0	1	2	11.1	0	0	0	0	0	0	1	0	0	0	0	0	0	0	1
100003130099	1	2	0	13	8	1.8	271.5	93.1	219.3	63	25.8	10.1	125	84	1.7	4.5	1.1	2.7	41.8	355	5.4	59	98.5	10.4	294	36.1	88.3	29.6	1	0	0	1	2	8.57	0	0	0	0	0	0	0	1	0	0	0	0	0	0	1
100003227207	1	2	1		9.6	0.4	357	85.3	210.2	50	25.5	5.1	146	81	0.7	4.5	1.6	2.5	42	137	4.3	55	110.5	28.3	145	38.5	84.8	29.1	0	0	0	1	2	7.34	0	0	0	1	1	0	0	0	0	0	0	0	0	0	1
100003238038	1	2	0		8.4	0.2	203.7	75.7	138.8	63	23.5	13.5	138	79	1.5	4.3	0.8	2.9	41.6	317	3.6	60	98	29.4	230	39.5	90.2	29.9	0	1	0	0	2	5.84	0	0	0	0	0	0	1	0	0	0	0	0	0	0	0
100006182792	1	2	1		10.4	1.1	87.4	37.7	148.1	62	23.3	5.3	142	62	0.8	11.9	1.9	9.8	41.2	268	6	61	98.2	7.1	218	37.3	88.2	30	0	0	0	1	2	8.57	0	0	0	1	0	0	1	0	1	1	1	1	0	0	0
100006828522	1	2	1		13.8	18.8	858.5	65.4	246.4	67	25.7	7.4	165	88	1.4	6.3	1.2	4.6	40.1	192	2.4	58	96.3	13.1	334	44.1	85.3	27.9	1	0	0	1	2	11.6	0	0	0	1	0	0	1	0	1	1	1	1	0	0	0
100007082518	1	2	0		12.6	0.7	429	114.4	305.6	57	30	4.9	105	66	1.6	4.9	1.1	3.2	41.2	265	5.3	65	95.3	37.8	227	45.7	94	31.7	0	1	0	1	2	11.42	0	0	0	0	1	0	0	0	0	0	0	0	0	0	0
100007561860	1	2	1		7.6		271.4	79.7	196.6	60	30.5	9.1	130	72	1.1	6	1.7	4	39.9	303	5.8	61	99.5	15.7	313	42.3	89.8	29.3	1	0	0	1	2	7.1	1	0	0	1	0	0	1	0	0	0	0	0	0	0	1
100008809383	1	2	1		5.4	0.8	234.4	39.2	114.1	32	23.3	7.2	132	74	0.8	4.3	1.1	2.6	40.4	239	3.9	56	124.6	17	291	42.8	82.5	27	0	0	0	1	2	4.67	1	0	1	1	1	0	0	0	0	0	0	0	0	0	0
100002519150	1	1	0	7.77	8.6	0.5	220.7	134.6	205.6	32	25.8	8.6	125	87	6.2	6.8	0.9	3.3	39	231	8.1	67	127.7	11.3	230	47.2	86.4	29.9	1	1	0	1	2	8.55	0	0	0	0	1	0	0	0	1	1	1	1	0	0	0
100003558275	1	1	1		9.7	3.7	102.1	96.7	189.1	46	24	5.3	136	89	1.2	5.2	1.2	3.6	40.4	237	4.6	63	118.7	5.3	198	48.1	87.9	29.6	1	1	0	0	2	14.12	0	0	0	1	0	0	1	0	0	0	0	0	0	0	0
100007613800	1	1	0		6.1	2.3	96.2	50.9	121.6	54	22	11.1	128	69	0.5	4.6	1.2	3.1	40.1	400	7	80	101.3	3	186	43	90.1	30.4	1	0	0	0	2	6.55	1	0	0	0	1	0	0	0	0	0	0	0	0	0	0
100003811183	1	2	0		6.6		220.6	39.2	123.1	43	20.4	8.6	136	84	1.3	6.2	1.4	4.7	41.8	306	6.7	57	114.7	5.9	241	36.9	89.1	29.5	0	1	0	1	2	7.18	0	0	0	0	1	0	0	0	0	0	0	0	0	0	1
100006730872	1	2	0		5.7	1.1	233.2	50.9	226.7	30	23.7	5.1	136	81	2.3	4.2	1	2.4	39	458	3.2	57	125.7	7.1	281	36.8	81.8	26.7	1	0	0	0	2	5.39	0	0	0	0	0	0	0	1	1	0	1	1	0	0	0
100007630762	1	2	0		7.4	3.5	174.5	75.8	178	57	22.9	6.1	127	76	1.3	6.3	1.2	4.6	40.1	294	4.7	56	104.6	9.9	289	38.2	88.6	28.5	1	0	0	0	2	9.86	0	0	0	0	1	0	0	0	1	1	0	1	0	0	1
100009351618	1	1	0		6		467	145.1	236.4	25	25.7	5.1	106	64	4	4.8	0.9	2.9	50.8	353	3.4	58	142.39	6.2	78	35	125	28	1	0	1	0	2	12	0	0	0	0	0	0	1	0	1	0	1	1	1	1	0
100009185073	1	2	1		7.1	1.8	376	72.8	212.9	74	26	6.8	172	77	2.4	5.5	1	3.5	38.2	425	6	61	90.21	22	32	24	97	43	0	0	0	0	2	19	0	0	0	0	0	0	0	1	0	0	0	0	0	0	0
100009035721	1	1	1		9.2	2.3	347.6	75.8	117.1	58	21.4	11	111	59	1.7	3.6	0.5	2.2	33.7	309	5.7	93	82.08	81	13	11	63	39	0	0	0	0	2	129	0	0	0	0	1	0	0	0	1	0	1	0	0	0	0
100008809615	1	1	1		14.4	4.4	679.3	75.9	200	36	26.1	11.6	122	72	2.3	4.5	0.8	2.6	31	242	3.4	75	118.56	14.1	25	19	52	35	0	1	1	0	2	0	0	0	0	0	0	0	1	0	0	0	0	0	1	0	0
100008157321	1	1	1		7.1		162.9	101.8	115.2	56	23.6	10.9	142	73	3.3	5.5	1.2	3.4	49.5	405	8.3	94	82.17	22.6	31	23	55	83	0	0	0	0	2	248	1	0	0	0	0	0	1	0	1	0	1	1	1	1	0
100007936891	1	1	0		6.7		128.6	95.1	166.4	47	22.5	6.9	137	88	2.8	5.9	1.2	3.8	45	323	4	64	117.15	7.4	18	14	58	70	1	1	0	0	2	102	0	0	0	0	0	0	1	0	0	0	0	0	0	0	0
100007930862	1	1	0		7		200.8	104.3	197.5	47	28	9.1	148	84	1.6	4.2	1.1	2.5	48.4	471	3.9	69	113.57	11.6	48	26	71	58	0	1	0	0	2	65	0	0	0	0	0	0	0	0	0	0	0	0	0	0	0
100007082682	1	1	1		10.8	1.6	101	29.4	127.5	58	20.6	18.4	115	71	1.8	4.8	0.8	3.5	40.1	289	5.6	68	105.76	3.8	11	13	92	12	0	1	0	0	2	125	0	0	0	0	0	0	1	0	0	0	0	0	0	0	0
100007031015	1	1	0		7.5	2.3	164.9	124.1	241.1	50	28.6	6.9	146	96	0.9	3.5	1.3	1.8	40.9	364	5.4	68	111.88	26.4	34	20	53	32	0	1	1	0	2	61	0	0	0	0	1	0	0	0	1	0	1	1	0	0	0
100006862670	1	1	1		11.4	2.9	679.8	129.9	209.1	43	25	8.2	122	76	4.4	6.1	0.6	3.6	40	306	7.5	111	73.62	50.2	54	35	123	57	1	1	1	0	2	0	0	0	0	0	0	0	1	0	1	0	1	0	0	0	0
100006370863	1	1	1		6.7		848.9	67.4	140.8	51	24.4	10.2	142	85	1.1	4.1	1.4	2.5	47.4	407	3.9	80	103.9	15.2	22	16	68	31	0	0	0	0	2	70	1	0	0	0	0	1	0	0	0	0	0	0	1	1	0
100003903262	1	1	1		9.2	2.4	288.1	141.3	248.8	37	30	7.9	152	96	3.3	4.9	0.7	3.1	47.2	372	5.9	84	107.59	16.2	40	23	70	173	1	0	1	0	2	47	0	0	0	0	0	0	1	0	1	0	1	1	0	0	0
100003858250	1	1	0		8.9	4.6	113.6	108.5	180.5	64	28.3	12	141	94	0.6	3.2	1	1.9	42.7	243	6.9	73	98.48	21.8	28	20	68	36	1	0	0	0	2	35	0	0	0	0	0	0	1	0	0	0	0	0	0	0	0
100003759687	1	1	0	54.64	14.9	2.8	112	22.9	123.4	38	22.4	11.7	120	66	0.8	8.6	0.8	7.7	39.2	323	4.5	63	125.61	12.3	10	13	78	13	0	1	0	0	2	3	1	0	0	0	0	1	0	0	0	0	0	0	0	0	0
100003572323	1	1	0	2.43	8.4	1	91.8	53.9	116.7	53	23.1	5.3	119	69	1.4	4.6	0.8	3.4	41.5	456	5	71	107.61	14.9	25	20	58	16	0	0	1	0	2	71	0	0	0	0	0	0	1	0	1	0	1	0	1	1	0
100003219228	1	1	1	7.86	7	1.5	114.3	49.6	129.6	61	22	8.6	126	74	0.8	3.7	0.8	2.3	43.1	376	3.5	76	98.92	0.2	11	11	69	13	0	1	0	0	2	192	1	0	0	0	1	0	1	0	0	0	0	0	0	0	0
100003153083	1	1	1	18.09	8.2	1.7	163.6	122.5	225.6	65	27.9	9.2	160	86	2.1	5.6	1.1	3.9	42.8	366	5.7	71	98.91	10.8	37	21	72	56	0	0	1	0	2	131	0	0	0	0	1	0	0	0	0	0	0	0	0	0	0
100003018522	1	1	0		6.9	2	109.9	125.6	188.6	46	28.6	6.2	119	70	1.9	4.7	0.9	3.2	42.8	494	4	72	112.39	6.8	46	26	63	71	1	1	1	0	2	0	0	0	0	0	0	0	1	0	0	0	0	0	1	0	0
100002912175	1	2	0	4.57	8.4	1	356.4	97	181.1	43	24	10.2	98	53	2	4.8	1	3.1	39.6	490	4.1	57	114.96	27.7	27	21	52	34	1	1	1	0	2	21	1	0	0	0	1	0	0	0	1	0	1	0	0	0	0
100002820779	1	1	1	10.26	6.6		621.2	98.1	185	57	24.4	6.9	134	79	2	4.9	1	3	43.9	412	4.3	73	103.44	1.5	27	19	52	29	1	0	0	0	2	57	0	0	0	0	0	1	0	0	0	0	0	0	0	0	0
100002776072	1	1	1		8	1.6	103.9	61.8	142.9	60	23.1	11.8	92	54	0.7	3.1	0.9	1.8	42.5	272	5.6	73	101.28	5.5	23	16	82	19	1	0	0	0	2	129	0	0	0	0	0	1	0	0	0	0	0	0	0	0	0
100002728196	1	1	1		11.2	4.4	434.6	137	232.2	50	27.6	20.4	107	69	1.2	3.5	0.7	2.3	40	318	6.2	75	107.45	8.8	48	25	109	37	0	1	1	0	2	19	0	0	0	0	0	0	1	0	0	0	0	0	0	0	0
100002716517	1	1	1		8.7		110.5	60	153.7	46	23.5	7.1	100	60	1	3.7	0.8	2.4	44.9	502	6.4	96	85.93	7	27	17	56	15	1	1	0	0	2	141	0	0	0	0	0	0	1	0	1	0	1	1	1	0	0
100002697931	1	2	1	8.2	7.2	1.1	105.5	59.6	149.2	53	22.3	5.9	134	78	3.4	4.3	1.2	2	41.6	359	3.4	62	104.06	4.2	28	21	69	36	1	0	1	0	2	105	0	0	0	0	0	0	1	0	1	0	1	1	0	0	0
100002697685	1	1	0		9.8	5.3	242.8	75.1	156.1	62	24.2	9.6	102	60	0.9	5	0.9	3.1	40.5	228	7.9	73	99.87	4.9	16	15	76	18	0	1	1	0	2	44	1	0	0	0	0	0	1	0	0	0	0	0	0	0	0
100002690600	1	1	1	4.02	11.8		463.6	141.9	228.8	45	29.8	8	118	74	1.4	5.2	0.9	4	40.9	313	3.4	65	118.05	22.3	62	39	68	96	1	0	1	0	2	36	0	0	0	0	0	0	0	1	1	0	1	0	0	0	0
100002351183	1	1	1		13.4	4	200.5	36.5	98	71	19.8	10	109	55	1	3.4	1.2	1.9	34.8	438	8.3	81	88.54	37.8	21	17	85	35	0	0	0	0	2	128	0	0	0	0	0	0	0	1	0	0	0	0	0	0	0
100002261053	1	1	1	4.99	8.7	2.4	219.1	76.2	138.4	56	23.7	7	155	97	2.7	5	1	3	43.6	384	4.9	81	98.38	11	13	14	79	87	0	0	0	0	2	123	1	0	0	0	0	0	1	0	0	0	0	0	0	0	0
100002139778	1	1	0	8.95	13.3	3.5	179.7	73.1	198.6	35	27	10.2	112	75	1.6	6.7	1.8	4.2	41.5	325	5.9	76	118.74	114.7	81	53	77	428	0	0	0	0	2	36	0	0	0	0	0	1	0	0	0	0	0	0	0	0	0
100002139262	1	1	1		9.3	3	155.8	81.4	135.8	56	21.2	8.3	137	84	2.2	4.3	1	2.4	40	523	5.8	66	108.59	44.7	7	8	71	14	0	0	1	0	2	122	1	0	0	0	0	1	0	0	0	0	0	0	1	0	0
100002023398	1	2	1	3.59	7.1	2.1	303.9	29.9	94	44	20.3	10.6	103	69	0.6	3.4	1.2	1.8	39.6	191	8.4	68	98.78	15	12	14	57	12	0	0	0	0	2	0	0	0	0	0	1	0	0	0	0	0	0	0	0	0	0
100001999823	1	2	0	5.62	7.8	2.1	244.2	50.2	127.1	45	20.5	9.6	99	66	4	5.1	1	2.4	35.7	189	3.5	60	111.13	22.3	7	10	58	15	0	0	0	0	2	220	0	0	0	0	0	0	1	0	0	0	0	0	0	0	0
100001719050	1	1	1	13.6	7.1	3.9	479.1	33.5	92.1	49	21.7	6.4	100	69	1.3	4.7	1.2	3.1	44.1	246	5	87	94.78	4.4	22	15	66	30	0	0	0	0	2	123	0	0	0	0	0	0	1	0	0	0	0	0	0	0	0
100001607890	1	1	0	2	10.4		172.7	63	128.9	35	22.7	14.5	123	91	2.7	6	1	4	45	262	5.4	77	118.1	30	31	13	150	32	0	0	0	0	2	76	0	0	0	0	0	0	1	0	0	0	0	0	0	0	0
100001562212	1	1	1		7.5		282.8	78.8	203.2	46	25.9	6.1	104	63	1.8	5.7	1.4	3.7	47.2	422	6.4	75	110.51	14.4	45	27	74	35	0	0	1	0	2	65	0	0	0	0	0	0	1	0	0	0	0	0	0	0	0
100001382832	1	1	1	34	11	2.6	232	96.2	140.5	49	24.8	13.2	140	78	8.3	5.8	0.9	1.6	46.7	282	3.8	81	103.34	11	31	19	104	72	1	1	0	0	2	0	0	0	0	0	0	0	1	0	1	1	0	0	0	0	0
100001281830	1	1	0	7.03	6.3	1.2	116.8	78.4	235	59	27	6.2	144	84	2.6	4.2	1	2.3	44.1	377	5.2	76	100.32	2.4	30	22	47	27	0	0	1	0	2	161	0	0	0	0	0	0	1	0	0	0	0	0	0	0	0
100001253206	1	1	0		12.7	2.9	352.5	69.3	147.3	36	21.7	17.7	100	65	1.2	3.4	0.8	2.2	36.2	286	5.4	70	121.97	1.6	9	10	69	9	0	0	0	0	2	63	0	0	0	0	0	0	1	0	0	0	0	0	0	0	0
100001242307	1	1	1	28.84	10.5	4.7	343.7	119.7	183.6	65	24.6	5.3	118	53	1.4	5	0.8	3.6	37.3	281	6.1	78	95.15	89.1	43	24	67	55	0	0	1	0	2	36	0	0	0	0	0	0	1	0	0	0	0	0	0	0	0
100001180605	1	1	1	2.79	10	5.1	302.7	106	229	54	26	5.5	125	67	2.4	4.2	1	2.5	40.9	208	4.9	66	110.12	26.6	12	12	71	18	0	0	1	0	2	0	0	0	0	0	0	1	0	0	0	0	0	0	0	0	0
100001180502	1	1	0	11.94	9.6	2	129	73.1	140.2	50	25.4	7.5	128	78	0.9	2.8	1.1	1.3	48.1	308	4.3	71	109.9	66.2	49	28	60	62	0	0	0	0	2	1	0	0	0	0	0	0	1	0	0	0	0	0	0	0	0
100001138352	1	1	0		10.5		86.4	109	153	52	25	10.8	136	85	0.9	4.1	1	2.7	44.4	246	5.3	70	109.01	125.9	18	18	83	27	0	0	0	0	2	87	0	0	0	0	0	1	0	0	0	0	0	0	0	0	0
100001128054	1	2	1		9.4		309.3	103	269	58	27.6	11.4	169	85	2.8	2.8	0.9	1	48.4	263	6.5	54	105.11	188.7	19	18	89	26	0	0	0	0	2	26	0	0	0	0	0	1	0	0	1	0	1	1	0	0	0
100001116868	1	1	1	4.46	7.1	1.8	456.5	120	265	63	29.4	6.5	119	74	1.2	4.4	1.7	2.4	41.6	271	2.9	64	104.7	39.6	5	15	59	23	0	0	0	0	2	184	0	0	0	0	0	0	1	0	1	0	1	1	0	0	0
100001062756	1	1	0	4.74	11.7		264.7	101	126	51	23.9	7.8	122	84	0.9	5.4	1	4.1	43	277	4.6	69	110.43	7.3	26	17	89	36	0	0	0	0	2	25	0	0	0	0	0	1	0	0	0	0	0	0	0	0	0
100001049805	1	1	0		8.2	1.8	580.4	174.5	282.8	60	33.2	11.6	120	51	1.5	3.5	0.9	2.1	41.2	428	9.6	93	80.93	146.2	50	27	38	16	0	0	0	0	2	123	0	0	0	0	0	1	0	0	0	0	0	0	1	0	0
100001047524	1	1	0	18.6	7.3		237.4	90	157	55	23.7	6.9	129	74	1.2	5.3	1.3	3.3	44.3	432	5.4	77	102.62	5.8	12	13	79	44	0	1	0	0	2	37	0	0	0	0	0	0	1	0	0	0	0	0	1	0	0
100001033785	1	1	1	8.42	10.1	3.1	356.4	88	118	56	23.4	9.8	128	80	1	4.8	1.7	2.6	39.6	349	9	64	109.97	49	16	16	61	125	0	0	0	0	2	110	0	0	0	0	0	0	0	1	0	0	0	0	0	0	0
100001013983	1	1	0		8.2	1.8	345	119	184	42	24.3	7.2	138	77	1.8	4.2	1.1	2.6	40.3	295	5.1	59	125.47	15	17	15	56	26	0	0	1	0	2	0	0	0	0	0	0	0	1	0	0	0	0	0	0	0	0
100000945153	1	1	1	3.76	8.8	2.6	473.4	142	190	66	25.9	8.3	151	86	2.6	5.1	1	2.8	40.3	323	5.3	70	98.8	4.6	45	21	102	37	0	0	0	0	2	85	0	0	0	0	0	0	1	0	0	0	0	0	0	0	0
100000942178	1	1	0		8.1	1.9	277.4	132	176	53	25.5	7.4	128	69	4.7	5.6	1	3.2	43	461	6.3	62	113.79	14.7	62	44	61	55	0	0	1	0	2	20	1	0	0	0	0	0	1	0	1	0	1	1	1	0	0
100000855823	1	1	1	12.85	10.3	2.1	189.6	92	201	51	27.1	7.4	126	81	1.5	4.3	1	2.9	39.4	365	5.4	65	113.18	39.6	30	19	61	49	0	0	0	0	2	206	0	0	0	0	1	0	0	0	0	0	0	0	0	0	0
100000830318	1	1	0	12.75	8.4		182.3	74	166	42	24.7	8.5	137	83	1.4	4.4	1.1	2.5	47.7	283	4.4	69	117.63	45.2	22	16	65	20	0	0	0	0	2	9	0	0	0	0	0	0	0	1	1	0	1	1	0	0	0
100000821659	1	1	0	2	6.8	4.3	176.4	57	128	56	27.1	6.5	127	76	1.3	4	1.1	2.3	38.7	337	7.5	66	108.59	7.2	34	25	30	30	0	0	0	0	2	132	0	0	0	0	0	0	0	1	0	0	0	0	0	0	0
100000711754	1	2	1	38.47	6.9	1.1	162.1	59.4	96	64	19.9	6.5	146	63	1	3.7	1.3	2.1	40.3	290	4.9	53	101.32	44.6	16	13	69	16	0	0	0	0	2	253	0	0	0	0	0	0	1	0	1	0	1	1	0	0	0
100000700262	1	1	0	7.36	18.1	6	237.1	36	213	35	26.7	14.9	112	64	3.6	11.6	1	5.2	33.2	90	3.5	58	132.73	28.9	21	23	33	74	0	0	0	0	2	58	0	0	0	0	0	0	1	0	1	1	1	0	0	0	0
100000698754	1	1	0	10.27	6.5		146.3	80	164	44	24.9	7.4	139	85	1.9	3.7	1	2.1	48.9	402	5.2	66	118.14	90.7	49	21	54	79	0	0	0	0	2	46	1	0	0	0	0	0	1	0	0	0	0	0	0	0	0
100000697845	1	1	1		7.7		103.6	54.7	152.9	43	25	8.1	142	78	1.6	4.7	1	3.1	49.1	417	4.6	96	87.76	6.9	27	17	61	28	0	0	0	0	2	13	0	0	0	0	0	0	1	0	0	0	0	0	0	0	0
100000695515	1	1	0	14.81	9.5	3	373.8	129.6	270.2	41	30.5	10.6	129	94	2.3	6.9	1.3	5	43.5	471	8.4	60	125.49	13.5	108	49	74	73	0	0	0	0	2	83	0	0	0	0	0	0	1	0	1	0	1	0	0	0	0
100000695391	1	1	0	3.48	12.4	1.3	253.5	51.9	115	63	22.4	25.5	171	89	4.1	6	0.9	2.3	31.9	535	9.2	108	66.13	1146	19	18	46	36	0	0	0	0	2	107	0	0	0	0	0	0	1	0	1	0	1	1	0	0	0
100000689851	1	1	0		6.9		102.7	74.3	160.3	34	20.3	7.9	120	78	1.2	7.4	1.3	5.7	48.5	358	6	69	124.43	8.6	69	39	67	43	0	0	1	0	2	95	0	0	0	0	0	0	1	0	0	0	0	0	0	0	0
100000689732	1	1	1	7	7.8		337.9	134.2	218.4	55	27.4	8	146	96	3.7	7.6	1.3	5.2	44.3	278	5.4	69	107.37	160.3	34	27	56	43	0	0	0	0	2	58	0	0	0	0	0	0	1	0	1	0	1	1	0	0	0
100000689060	1	1	1	7.7	8.8	1.1	290.3	114.5	156.8	51	24.9	12	135	77	3.2	4.1	1	1.4	45.1	468	4.2	69	110.43	21.1	47	13	52	150	0	1	0	0	2	131	0	0	0	0	0	0	1	0	1	0	1	1	0	0	0
100000676305	1	1	0	17.59	9.4	1.2	558.8	83	157	70	23.9	11.2	169	80	3.3	4.2	0.8	2	41.9	375	4.3	68	97.21	15.6	38	28	62	40	0	0	0	0	2	131	0	0	0	0	0	0	0	1	1	0	1	1	0	0	0
100000659931	1	1	0	8.06	9	3.1	216.4	82.5	166.2	45	25.4	9.2	126	79	1.6	5.2	1	3.6	41.3	271	5.6	66	117.31	6.8	53	18	77	51	0	0	1	0	2	33	0	0	0	0	1	0	0	0	1	0	1	1	0	0	0
100000605640	1	1	0	4.47	6.2	1.6	166.8	38.8	111.1	47	21.9	7.3	131	79	2.3	3.8	1.2	1.9	42.7	312	5.1	68	114.26	5.1	18	16	66	25	0	0	0	0	2	69	0	0	0	0	0	0	1	0	1	0	1	1	0	0	0
100000599217	1	2	0		11.2	1.3	131	63	138	50	22.5	5.4	107	67	1.3	4.7	0.9	3.3	32.1	374	3.4	55	110.59	17.2	13	13	64	19	0	0	0	0	2	0	0	0	0	0	0	0	1	0	0	0	0	0	0	0	0
100000597129	1	2	0		9.1	1.3	530.6	90	260.7	56	27	7.7	131	61	1.7	5.7	1.1	4.1	37.4	209	4.1	52	107.77	14.4	10	12	70	22	0	0	0	0	2	0	0	0	0	0	0	1	0	0	0	0	0	0	0	0	0
100000591396	1	2	0	13.31	13	2.9	935.3	40.5	125.1	44	20	6.2	108	66	0.7	4.8	2	2.4	39.3	284	5.8	68	98.78	9.5	23	18	76	41	0	0	0	0	2	0	1	0	0	0	0	1	0	0	0	0	0	0	0	0	0
100000590814	1	1	0	44.54	7.2	2.6	874.2	43	100.9	51	21.1	3.4	123	69	0.6	3	1.2	1.5	39	389	6	94	85.1	4.1	34	23	61	11	0	0	0	0	2	130	0	0	0	0	0	0	1	0	0	0	0	0	0	0	0
100000578980	1	1	1	19.35	16.3	5	324.4	83	158.5	24	27.2	10.6	125	73	1.4	4	1.1	2.6	37.9	390	3.2	62	139.5	19.3	18	13	60	20	0	0	0	0	2	0	0	0	0	0	0	0	1	0	0	0	0	0	0	0	0
100000576252	1	1	0	7.01	11.9	1.3	123.8	146.6	227.1	28	31	9.2	125	86	5.2	5.7	0.8	2.7	40.9	403	5.3	75	125.41	24	154	44	111	107	0	0	0	0	2	0	0	0	0	0	0	0	1	0	1	0	1	0	0	0	0
100000572685	1	1	1	10.32	6.7		396.2	83.1	140.6	53	24.3	4.7	126	83	3.6	4.6	0.6	2	42.6	592	7.2	114	66.45	870.3	12	14	70	17	0	0	0	0	2	373	0	0	0	0	0	1	0	0	0	0	0	0	0	0	0
100000571103	1	1	0	12.76	11.4	1.5	753.2	26.4	90.5	54	20.3	16	92	55	0.6	3	0.6	2.1	32.9	326	8.2	78	102.8	59.5	15	12	67	16	0	0	0	0	2	166	0	0	0	0	0	1	0	0	0	0	0	0	0	0	0
100000570751	1	1	0	2	10.8	1.5	324.1	70.8	110.3	44	21.3	6.9	92	62	2.9	4.2	0.6	3	40.2	315	4.8	69	115.99	22.4	66	29	68	50	0	0	0	0	2	56	0	0	0	0	0	0	1	0	0	0	0	0	0	0	0
100000568082	1	1	0	4.24	9.1	1.3	378	99.5	178.3	45	24.4	7.2	103	63	2.5	4.7	0.9	3.2	46.5	381	4.8	74	111.91	0.7	21	19	81	54	0	0	0	0	2	69	0	0	0	0	0	0	1	0	0	0	0	0	0	0	0
100000564305	1	1	0	4.92	6.3	0.6	334.2	88.4	192.1	41	27.1	4.7	112	63	2.6	5	0.8	2.7	42.5	482	5	66	120.65	9.9	37	21	38	40	0	1	1	0	2	81	0	0	0	0	0	0	1	0	0	0	0	0	0	0	0
100000548211	1	1	0		6.1		363.1	76.7	119.8	64	23.8	5.5	143	95	1.2	5.2	1.8	2.4	44.4	281	4.3	69	100.79	14.3	22	22	62	22	0	0	0	0	2	7	0	0	0	0	0	0	1	0	0	0	0	0	0	0	0
100000542637	1	1	1	38.05	13.1	3.3	889.4	86.7	217.4	41	27.2	15.2	130	87	39.6	16.5	0.9	1.5	38.4	414	5.7	63	122.99	73.1	30	27	36	33	0	0	0	0	2	81	0	0	0	0	0	0	0	1	1	1	1	0	0	0	0
100000552704	1	1	1	3.02	7.9	2.6	195.4	80	131.7	65	22.3	6.6	129	64	1.4	4.4	1.2	2.4	43.2	485	5.9	67	101.3	20.7	46	31	47	81	1	1	0	0	2	239	1	1	1	1	0	0	0	1	0	0	0	0	0	0	0
100000595053	1	1	1		8.2		582.4	103.9	223.4	56	25.4	6.4	180	88	2.4	4.9	1	2.9	45.3	476	5.5	75	103	32	49	41	84	58	1	1	0	0	2	179	0	1	1	0	0	1	0	0	1	0	1	1	0	0	0
100000606076	1	1	1	4.61	7.9		675.6	137.5	202.3	55	28.1	7.8	117	70	1.8	3.8	0.9	2.1	45.2	365	8.1	72	105.5	358.2	29	22	93	20	0	0	0	0	2	45	0	1	1	1	0	0	1	0	0	0	0	0	0	0	1
100000611632	1	1	1	14.45	6.2	2.6	340.1	38.2	141	71	22.1	4.9	205	95	1.3	8.4	1.5	6	25	468	13.3	157	39.8	6012.3	9	13	97	15	0	1	0	0	2	349	0	1	1	1	0	1	0	0	1	1	0	0	0	0	0
100000615388	1	1	0		7.2		612.8	57.9	132.4	51	22.3	9.6	172	92	3.3	5.3	1.1	3	47.6	486	4.9	70	109.8	53	17	20	62	51	1	0	0	0	2	130	0	1	1	0	0	0	1	0	1	0	1	1	0	0	0
100000627945	1	1	1	7.05	7.8	8.2	123.5	75.4	159.5	55	26.2	7.1	162	85	2.5	7.5	0.9	5.4	27.3	462	7.2	117	63.5	4760.9	28	28	76	146	1	1	0	0	2	130	0	1	1	1	0	1	0	0	1	1	1	1	0	0	0
100000639553	1	1	0	2	7.6		445.7	136.8	189.2	47	26.5	7.2	133	92	3.2	4.5	0.8	2.6	48.8	463	4.6	93	88.7		63	28	97	78	1	1	0	0	2	131	0	1	1	0	0	0	1	0	1	0	1	1	0	0	0
100000642045	1	1	1	10.31	8.4	3.4	206.7	91.1	222.9	47	27.9	8.7	128	78	2.8	4.9	0.9	3.1	44.3	338	4.6	60	120.3	16.8	59	25	65	58	1	0	1	0	2	131	0	1	1	1	0	0	1	0	1	0	1	1	0	0	0
100000658291	1	1	0	6.37	6.8	1.9	539	99	131.8	48	22	9.9	145	79	4.8	4.3	0.8	1.9	46.4	407	5	97	83.7	93.8	48	29	87	45	0	0	0	0	2	107	0	1	1	1	0	0	1	0	1	0	1	1	1	0	1
100000659579	1	1	0		6.6	1.3	689.2	98.7	162.1	58	24.6	6.2	145	71	1.1	5.2	1.3	3.4	38.8	395	5.4	71	103.9	177.7	61	64	52	31	1	1	0	0	2	107	0	1	1	0	0	0	1	0	0	0	0	0	0	0	0
100000661312	1	1	0	6.86	5.9	1.3	195.8	81.7	130.9	63	25.7	5.4	161	95	0.9	3.9	1	2.3	46.3	390	6.6	72	99.7	182	24	20	60	33	0	0	0	0	2	9	0	1	1	0	0	0	1	0	0	0	0	0	0	0	0
100000664182	1	1	1		8		143.3	136.4	172.1	47	29.6	6.6	141	89	2	4.9	0.9	3.3	45.7	426	4	73	111	26.5	30	19	57	75	1	0	1	0	2	60	0	1	1	1	1	0	0	0	0	0	0	0	0	0	0
100000669822	1	1	0	39.35	8.6	0.9	113.2	91	156	62	22.8	4.7	163	90	2.7	4.2	1.2	2	37.5	328	4.8	91	81.9	2327	44	33	136	48	0	1	0	0	2	143	0	1	1	1	0	0	0	1	1	0	1	1	1	1	1
100000670583	1	1	0	2.77	10.2	2.7	668.6	106.7	158.4	39	26.7	10.2	143	84	5.9	5.9	0.9	2.7	42.3	401	6.1	93	93.8	22.2	18	13	77	48	0	1	0	0	2	143	0	1	1	0	0	0	1	0	1	0	1	1	0	0	0
100000679876	1	1	1		5.8	3.8	134.7	5	115.4	58	23.3	5.5	190	101	0.8	4.3	2.4	1.1	25.7	475	8.9	104	71.7	4900.1	29	51	58	26	1	1	0	0	2	131	0	1	1	1	0	0	0	1	0	0	0	0	0	0	0
100000687255	1	1	1		7.7	3	639	46	115.6	58	22.7	8.5	138	60	1.7	2.8	0.9	1.3	40.9	317	5	74	102.1	705.7	31	23	47	16	1	1	0	0	2	131	0	1	0	1	0	0	0	1	0	0	0	0	0	0	0
100000696310	1	1	1	6.9	7.2	4.4	684.2	31.2	98.4	53	22	7.1	114	61	0.7	4.2	1.2	2.6	44.8	298	7.1	85	94.8	182.3	181	79	62	38	0	0	0	0	2	216	0	1	1	1	0	0	0	1	0	0	0	0	0	0	0
100000697650	1	1	0	21.89	6.3		790.6	57.1	132.5	56	21.7	6.2	171	83	0.7	3	1.2	1.6	45.4	365	3.4	63	110.7	171.9	13	16	75	12	1	0	0	0	2	46	0	1	1	0	0	0	1	0	0	0	0	0	0	0	0
100000728738	1	1	1	2.65	7.1	1.6	249.6	155.7	257.7	64	32.1	4.7	119	60	1.8	4.6	0.9	3	43.4	450	8.3	121	57.2	1025	23	20	30	35	0	1	0	0	2	132	1	1	1	1	0	0	0	1	0	0	0	0	0	0	0
100000729601	1	1	0		9	2.1	239.1	86.2	166.7	59	27.2	10	147	82	4	4.3	1.3	1.7	42.9	266	5.4	63	108.4	387.1	36	22	84	46	1	0	0	0	2	229	0	1	1	0	0	0	0	1	1	0	1	0	0	0	0
100000732940	1	1	0		7.7	2.5	219.3	85	151	65	26.5	4.2	154	57	1.2	3.3	0.8	2.3	39.4	277	5.6	71	98.9	175	22	17	64	10	1	0	0	0	2	144	0	1	1	0	0	0	1	0	0	0	0	0	0	0	0
100000745382	1	1	1		6.6		724.8	64	164	50	26	5.6	153	83	1.3	4.9	1.3	3.1	47.6	221	6.5	77	106.3	293.4	15	19	78	63	0	1	0	0	2	107	0	1	1	1	0	0	1	0	0	0	0	0	0	0	0
100000760220	1	1	1	11.11	7.5	2.7	637.6	69	140	64	23.4	9.3	154	63	0.6	2.9	1.2	1.6	38.3	370	4.9	71	99.6	278.1	9	8	62	11	0	1	0	0	2	108	1	1	1	1	0	0	1	0	0	0	0	0	1	0	0
100000789546	1	1	0	3.79	11.5	2.5	289.7	162	294	33	32.4	11.3	133	82	7.2	7.7	0.9	3.6	39.6	395	4.3	66	127.6	290.6	43	25	95	57	1	1	0	0	2	47	0	1	0	0	1	0	0	0	1	1	1	1	0	0	0
100000790445	1	1	1		9.3	5.3	395	73	151	62	25.3	13.9	152	86	1	3.9	1.2	2.4	37.6	241	7.4	96	76.8	97.7	14	17	83	26	0	0	0	0	2	110	0	1	0	1	0	0	0	1	0	0	0	0	0	0	0
100000797392	1	1	0	22.32	9.1	1.8	887.9	124	362	37	33.4	8.3	125	74	2	5.5	0.9	4.3	45.6	536	3.2	82	110.8	36.1	59	35	70	47	0	1	1	0	2	0	0	1	1	0	1	0	0	0	0	0	0	0	1	1	0
100000815672	1	1	1	7.69	9.8	5	77.2	96	171	66	26.7	6.5	154	81	2.1	5.9	0.7	4.4	40.7	398	7.5	65	101.9	93.9	30	21	78	38	0	0	0	0	2	108	0	1	1	1	0	0	1	0	0	0	0	0	0	0	0
100000817731	1	1	1	22.49	8.6	2.1	425.1	100	151	54	24.2	9	122	60	1.2	6	1.2	4.2	40.1	331	5.9	73	105.6	3	30	22	91	26	1	1	0	0	2	147	0	1	0	1	0	0	0	1	0	0	0	0	0	0	0
100000825961	1	1	1	8	6.7	4	207			58	24.5	3.9	191	91	0.9	5.4	1.2	3.4	21.3	472	8.3	99	76.1	3438.1	13	24	84	12	0	1	0	0	2	254	0	1	1	1	0	0	0	1	0	0	0	0	0	0	0
100000832558	1	1	0		7.1	2	69.5	121	165	53	26.7	7.9	167	93	1.8	5	1.2	3.2	44.7	362	5.1	75	105.2	32.4	19	23	64	40	1	0	0	0	2	37	0	1	0	1	0	0	1	0	0	0	0	0	0	0	0
100000839982	1	1	0		7	1.5	251.5	166	242	66	30.8	4.5	128	72	1.3	4.2	0.9	2.9	38.4	261	7.1	94	76.6	212.7	33	23	55	23	0	1	0	0	2	60	0	1	1	0	0	0	1	0	0	0	0	0	0	0	0
100000867255	1	1	1	152.64	9.9	3.2	430	71	94	62	22.5	5	182	78	1	3.9	2.3	1.1	33	216	5.9	89	84.2	224.6	21	33	109	247	0	0	1	0	2	376	0	1	0	1	0	0	1	0	0	0	0	0	0	0	0
100000871690	1	1	0	3.96	6.9		724.3	124	187	60	26.9	9.8	168	90	0.8	4.7	1.3	3.1	42.8	306	6.1	136	51.1	62.2	18	14	61	25	0	0	0	0	2	70	0	1	1	0	0	0	1	0	0	0	0	0	0	0	0
100000874352	1	1	1	16.23	7.4	2.5	396.2	148	207	49	29.9	6.6	131	78	2	5.8	1.6	3.4	40.8	497	5.8	90	91	87.1	22	20	55	36	0	0	1	0	2	218	0	1	1	1	0	0	0	1	0	0	0	0	1	1	1
100000899678	1	1	1	3.68	8.9	7.3	375.3	128	206	58	26.6	12.2	176	88	1.4	4.7	0.9	3.3	37.1	323	5.9	67	106.4	1737.7	9	11	81	20	1	0	0	0	2	255	0	1	0	1	0	0	0	1	0	0	0	0	0	0	0
100000908280	1	1	0	2.53	6.4		164.2	131	195	58	28	6.3	159	83	1	5.4	1.3	3.6	45.3	310	5.9	73	102.7	130.4	39	18	60	41	0	1	0	0	2	141	0	1	1	0	0	0	1	0	0	0	0	0	1	1	0
100000915125	1	1	1		10.1	2.5	342.7	101	164	47	24.5	8.6	128	84	2.2	3.2	0.7	1.8	45	344	7.7	65	116.4	11.5	31	16	68	46	1	0	0	0	2	122	0	1	0	1	0	0	1	0	0	0	0	0	0	0	0
100000915745	1	1	1	33.85	7.7	3	500.5	145	222	63	26.2	3.9	156	69	2.3	3.2	1.4	0.7	39.2	349	3.8	74	98.6	49.1	21	16	57	102	0	0	1	0	2	182	0	1	1	1	0	0	0	1	0	0	0	0	0	0	0
100000921320	1	1	1		10.9	5.5	112.2	80	152	59	24.5	10.8	148	88	0.7	3.2	1	1.9	39.4	258	8	86	89.6	80.9	39	23	85	22	0	1	0	0	2	122	1	1	1	1	0	0	1	0	0	0	0	0	0	0	0
100000928626	1	1	1	15.9	9.2	2.3	808.4	99	143	60	23.5	6.3	167	85	1.5	6.2	1.6	3.8	36.6	401	7.2	81	95.7	524.7	17	17	62	98	0	0	1	0	2	134	0	1	1	1	0	0	0	1	0	0	0	0	1	0	0
100000936241	1	1	0		7.6		898	66	128	64	22.7	7.6	176	69	0.9	5	1.3	3.6	42.5	304	6.8	68	101.4	33.3	52	33	107	35	1	0	0	0	2	263	0	1	1	0	0	0	1	0	0	0	0	0	0	0	0
100000950214	1	1	1		7.6	2.2	350	95	188	53	27.1	8.4	114	73	1.8	3.1	0.9	1.5	47.4	356	5.1	72	107	31.5	21	20	81	21	1	1	1	0	2	61	0	1	1	1	0	0	1	0	0	0	0	0	1	0	0
100000955686	1	1	0	21.4	7.9	1.9	323.2	155	194	67	29.9	10.3	132	68	1.2	5	0.8	3.6	38.7	448	7.4	82	89.7	187.8	16	11	36	14	1	0	1	0	2	146	0	1	1	1	0	0	0	1	0	0	0	0	0	0	0
100000957208	1	1	0	14.4	8.9	1.1	594.4	82	140	61	25.3	8.6	161	92	1.6	3.7	1.1	2.1	38.3	231	10.1	100	73.6	110.6	31	18	85	65	0	0	0	1	2	73	1	1	1	1	0	0	0	1	0	0	0	0	1	1	0
100000968143	1	1	1	3.19	6.8	2.4	590.6	144	194	63	28.8	6.5	143	68	6	4.7	0.5	2.5	35.3	359	5.5	65	104	3585.2	28	23	65	22	0	1	0	0	2	122	0	1	1	1	0	0	0	1	1	0	1	1	0	0	0
100000969904	1	1	1	4.2	11.3	2.3	366.7	76	170	53	26.5	14.3	122	82	1.9	4.8	0.8	3.2	42.3	223	6.3	78	103.5	8.4	13	14	114	20	1	1	1	0	2	12	0	1	0	1	1	0	0	0	0	0	0	0	0	0	0
100000974001	1	1	1	9.17	10	1.4	442	178	249	52	30.8	14.3	143	85	3.7	5.4	0.7	2.9	43	416	9.6	103	75.7	40.8	41	19	63	27	0	0	1	0	2	183	0	1	1	1	0	0	0	1	1	0	1	1	0	0	0
100000999679	1	1	0	12.94	11.8	2.9	116.2	74	139	61	22.7	13.3	168	71	1	7.3	1.5	5.1	36	237	4.2	59	109.8	23.9	17	9	83	24	1	1	0	0	2	244	0	1	0	1	0	0	0	1	1	1	0	1	0	0	0
100000999778	1	1	0	7	13.8	4.6	622	163	244	55	26.4	13.4	154	80	6.2	4.3	0.7	1.3	37.8	595	9.4	125	58.6	208.7	15	15	130	75	1	1	1	0	2	1	0	1	1	0	1	0	0	0	1	0	1	1	1	1	0
100001002442	1	1	0	23.09	8.4	4.1	488.5	84	118	58	22.4	5.6	152	99	0.7	5.9	1.6	3.6	29.7	398	4.7	70	104.5	11.4	38	35	66	208	0	1	0	0	2	73	0	1	1	0	1	0	0	0	0	0	0	0	0	0	0
100001004082	1	1	1	17.35	14.3	5.6	550.9	81	108	56	23.7	13.2	97	72	5	6.7	1.1	3.5	35.7	298	4.2	63	110.7	1029.5	19	26	88	177	0	0	0	1	2	110	0	1	0	1	0	0	0	1	1	1	1	1	0	0	0
100001018955	1	1	1	14.55	6.7		98.2	115	219	51	28.6	6.5	124	70	1.6	4.2	1	2.7	50	181	8.3	81	101.9	20.8	37	18	71	48	0	0	1	0	2	102	0	1	0	1	0	0	1	0	0	0	0	0	0	0	0
100001019413	1	1	1	10.51	7.8	1.2	497.7	135	219	49	27.4	7.4	151	91	1.5	4.1	1.1	2.5	44.4	357	3.3	74	108.8	13.2	26	18	76	18	0	0	1	0	2	159	0	1	1	1	0	0	0	1	0	0	0	0	0	0	0
100001026192	1	1	0	6.49	5.9	1.7	423.9	85	217	52	27.8	5.9	117	78	2.2	5.7	1	4	45.4	316	7.1	74	106.5	3.4	8	14	49	26	0	0	1	0	2	13	1	1	1	0	0	0	1	0	0	0	0	0	0	0	0
100001029038	1	1	0	2.46	7.5	4.7	930	147	190	52	28.7	8.8	153	93	1.6	3.7	1	2.1	39.8	445	5.8	75	106	837	50	26	76	33	1	0	1	0	2	147	0	1	1	0	0	0	1	0	0	0	0	0	1	0	0
100001029391	1	1	0	9.02	10.6	3.7	1019.3	254	352	36	41.1	7.7	134	84	2.5	6	1	3.9	36.4	517	4.2	63	127.4	1089.6	35	19	108	40	0	0	1	0	2	50	0	1	1	0	0	0	1	0	1	0	1	0	1	0	0
100001029760	1	1	1	15.43	8.1	3.5	313.7	58	120	61	21.8	7.8	117	52	1.1	4	1.1	2.4	39.7	315	6.5	72	101.2	506.9	15	14	99	22	1	0	0	0	2	171	0	1	1	1	0	0	1	0	0	0	0	0	0	0	0
100001029784	1	1	1	7.49	7.1	2.6	142.4	106	189	59	25.7	3.1	122	67	2.5	3	1	1.4	40.2	224	5.7	81	96.3	65.9	22	21	37	52	1	0	1	0	2	244	0	1	1	1	0	0	0	1	1	0	1	1	0	0	0
100001032753	1	1	1	6.69	9.2	2	671.4	113	190	62	26.5	5.7	146	78	0.8	4.5	1	3.2	35.1	304	6.2	73	99.9	1375.1	12	14	67	27	1	1	0	1	2	208	0	1	1	1	0	0	0	1	0	0	0	0	0	0	0
100001033231	1	1	0	2	9.3	3.5	207.6	133	238	71	27.6	7.1	153	79	1.2	3.6	0.6	2.6	39.5	425	5.3	72	94.3	206.4	35	16	63	31	1	1	1	0	2	244	0	1	1	0	0	0	1	0	0	0	0	0	0	0	0
100001041935	1	1	1	15.77	7.6	1.4	349.8	151	216	60	28.3	5.5	158	88	1.2	4.7	1.2	3.2	42.7	291	5.5	77	99.1	16.4	39	19	74	33	1	0	1	0	2	184	0	1	1	1	0	0	0	1	0	0	0	0	0	0	0
100001044891	1	1	0		9.1	4.4	951.9	73	157	50	22.9	11.2	131	85	9.6	8.3	1	2.9	38	372	4.2	62	116.2	61.1	16	21	77	168	0	0	0	0	2	98	0	1	0	1	1	0	0	0	1	1	1	1	0	0	0
100001056982	1	1	0	23.86	12.8	4.6	597.7	97	140	56	23.4	9.8	124	65	2	5.1	1.1	3.3	39.7	417	6.8	78	101.4	137.4	19	14	92	51	0	0	0	0	2	6	0	1	1	1	1	0	0	0	0	0	0	0	0	0	0
100001065627	1	1	1		11.1		678.3	82	153	63	23.1	16.3	131	68	1.6	6.2	1.2	4		412	8.7	74	98.6	692.5					0	0	0	0	2	123	0	1	0	1	0	0	1	0	1	1	0	1	0	0	0
100001066176	1	1	1		6.4		552.3	121	186	44	28.4	6.8	177	77	1.7	4.5	0.9	3	41.9	465	9.1	139	55.7	3379	28	29	70	18	0	0	0	0	2	60	0	1	1	1	0	0	1	0	0	0	0	0	1	0	0
100001098634	1	1	1	4.76	8	2.4	820.6	219	289	50	33.1	6.9	117	64	3.8	4.5	0.9	2.7	39	387	5	85	96.8	164.1	127	66	71	147	1	0	1	0	2	62	0	1	1	1	0	0	1	0	1	0	1	1	1	1	1
100001130406	1	1	1	8.28	10.3		485.5	157	222	44	30	9.1	136	90	2.3	6.4	0.9	4.4	46.9	246	6.1	75	112.1	32.2	41	27	65	71	0	1	1	0	2	1	0	1	1	1	0	0	1	0	1	1	0	1	1	0	0
100001163501	1	1	1	2	10.2	16.2	409.1	106	199	49	28.8	7.2	123	78	0.8	5.2	1.3	3.6	40.3	218	5.6	68	112.7	32.6	37	18	93	92	0	1	1	0	2	87	0	1	1	1	0	0	1	0	0	0	0	0	0	0	0
100001179258	1	1	0		11.6	2.5	704.6	135	161	58	25.7	7.8	164	90	1.3	5.1	0.9	3.6	39.7	431	6.7	74	102.1	228.6	19	20	48	29	0	1	0	0	2	245	0	1	1	1	0	0	1	0	0	0	0	0	0	0	0
100001193964	1	1	0	12	11.3	1.7	363.7	90	157	52	23.5	11.2	139	85	1.8	4.6	1	3.2	40.4	278	5.5	66	111.7	17.8	74	36	89	65	1	1	1	0	2	87	0	1	0	1	0	0	1	0	0	0	0	0	0	0	0
100001206082	1	1	1		10.1	3.7	396.2	96	203	69	27	11.5	156	63	1	3.7	0.9	2.4	38.2	374	3.2	70	96.7	13.2	24	25	48	25	1	0	1	1	2	246	0	1	1	1	0	0	1	0	0	0	0	0	0	0	0
100001207395	1	1	1	8.33	8	2.9	251.2	113	180	45	28.9	7.8	166	96	1.6	4.6	1	2.8	41.6	395	4.5	79	108.9	12.7	14	15	45	27	1	0	1	0	2	124	0	1	1	1	0	0	1	0	0	0	0	0	0	0	0
100001207544	1	1	1	13.35	9.1	4	236.5	74	150	66	27	4.3	171	84	1.1	4.8	1.2	2.8	27.2	288	6.1	84	87.8	5517.5	6	16	89	20	0	1	0	0	2	270	0	1	1	1	0	0	0	1	0	0	0	0	0	0	0
100001215053	1	1	1	32.88	12.3	6	737.8	93	150	60	25.5	17	144	76	1.9	5.5	1.6	3.1	49.4	423	4.9	80	97.1	45.3	12	22	101	54	1	1	0	0	2	246	1	1	0	1	1	0	0	0	0	0	0	0	0	0	0
100001215512	1	1	0		7.2		353.1	150	264	62	32.4	8.6	165	77	1.4	5.4	1.2	3.7	41.3	334	5.9	71	101	288	51	36	48	56	1	0	0	0	2	221	0	1	1	0	0	0	0	1	0	0	0	0	1	1	0
100001227465	1	1	0	5.22	8.3	2.6	322.6	154.6	253.6	51	31.2	7	143	85	2.2	2.9	0.7	1.5	42.3	323	4.8	67	111.8	14.2	142	148	53	113	1	0	1	0	2	0	0	1	0	0	1	0	0	0	0	0	0	0	1	1	0
100001285573	1	1	0	18.64	9.1	1.7	499.9	101.5	201.6	40	28.8	8.6	162	106	2.9	5.6	0.9	3.6	42.7	403	3.8	70	118.6	42.4	10	10	57	48	0	0	1	0	2	41	0	1	0	1	1	0	0	0	1	0	1	1	0	0	0
100001296872	1	1	1	3.29	7.4		309.1	154.2	289.8	37	35	6.9	120	73	3.2	4.9	0.9	3	47.3	521	4.5	76	117.1	27.5	69	28	52	46	0	0	1	0	2	30	1	1	1	1	0	0	1	0	1	0	1	1	1	0	0
100001315061	1	1	0		7.4	2.1	526.6	71	116.3	55	21.9	4.9	158	78	2.6	6.3	1.2	4	35.8	398	5.6	83	96.2	3471.6	18	15	50	27	0	0	0	0	2	198	0	1	0	1	0	0	0	1	1	1	1	1	0	0	0
100001358790	1	1	1		8.1	2	748.1	95.5	172.7	54	27.1	6.4	155	79	1.2	5	1	3.8	39.8	405	3.5	64	111.5	17.8	19	16	66	28	1	0	1	0	2	36	0	1	0	1	0	0	1	0	0	0	0	0	0	0	0
100001361510	1	1	1		7.5		141.3	157.2	249	60	29.9	6.5	125	82	2.8	4.4	1.1	2.4	44	432	8.3	75	100.2	91.4	68	37	62	44	1	0	1	0	2	61	0	1	1	1	0	0	1	0	1	0	1	1	1	0	0
100001522126	1	1	1	10.55	8	1.9	623.5	123.5	204	61	27.5	15.9	132	67	1.3	3.2	0.8	1.9	38.6	178	6.4	86	88.4	117.1	23	18	55	36	0	1	0	0	2	158	0	1	1	1	0	0	0	1	0	0	0	0	0	0	0
100001565006	1	1	1		7.4	3.6	127.5	92.3	185.5	65	25.6	8.6	117	62	1.3	2.7	0.7	1.5	38.7	353	9.1	166	38.8	434.2	18	18	70	36	1	0	0	0	2	244	0	1	1	1	0	0	0	1	0	0	0	0	0	0	0
100001665371	1	1	1	8.34	10.5	2.2	584.4	103	214.5	59	26.6	15.1	149	78	2.5	5.2	1	3.3	39.4	301	3.2	59	111.4	206.6	11	18	55	76	1	0	1	0	2	147	0	1	0	1	1	0	0	0	1	0	1	1	0	0	0
100001787200	1	1	0		7.2		569.1	44.7	148.1	67	26.6	6.2	143	63	0.7	2.7	0.8	1.6	43.3	369	6.4	135	49.1	190.8	31	26	77	13	1	0	0	0	2	187	0	1	1	1	0	0	1	0	0	0	0	0	0	0	0
100001810560	1	1	1		15.1	2.9	687	60	111	47	22.1	11.1	142	97	1.2	5.3	1	3.8	38.9	333	4.5	87	96.1	89.1	16	13	59	33	1	0	0	1	2	61	0	1	1	1	0	0	1	0	0	0	0	0	0	0	0
100001862655	1	1	0	24	7	2.5	152.2	110.1	213.3	48	28.5	4.4	149	91	1.3	3.8	1	2.5	39.9	220	5	67	114.2	10.2	23	32	50	98	0	1	1	0	2	25	1	1	1	0	0	0	1	0	0	0	0	0	0	0	0
100001908067	1	1	1	10.38	8.5	2.3	629.2	113.8	153.6	54	25.5	9.5	153	94	2.4	4.9	0.9	3.4	42.1	340	6.5	76	103.9	5.7	35	24	48	52	0	0	1	0	2	121	0	1	1	1	0	0	1	0	1	0	1	1	0	0	0
100002082339	1	1	1	4.53	5.9		497.5	62.3	153.8	37	23.3	6.5	142	88	1.2	4.4	1	2.8	43.7	430	5.2	75	117.7	2.6	47	21	76	102	0	0	0	0	2	9	0	1	0	1	0	0	1	0	0	0	0	0	1	0	0
100002179158	1	1	0	34.98	8.7	1.9	311.7	41.8	137.5	50	23.3	9.9	122	75	1.8	4.1	0.7	2.6	39.6	498	4.7	69	111.2	31.4	6	8	47	10	0	0	0	0	2	75	0	1	0	1	0	0	1	0	0	0	0	0	1	0	0
100002279995	1	1	1	4.98	6.9	1.9	636.4	213.7	354.1	47	33.6	5.4	129	73	1.9	5.7	0.9	4	40.9	427	4.8	68	114.3	824	74	35	84	48	0	0	1	0	2	0	0	1	1	1	0	0	0	1	0	0	0	0	0	0	0
100002523250	1	1	1	74.48	7.2	1	253.7	268.5	484.3	49	37.8	6.2	198	121	2.5	5	0.8	3.1	43.8	645	5.6	72	110	402.1	64	31	56	113	1	0	0	0	2	12	1	1	1	1	0	0	1	0	1	0	1	1	1	0	0
100002615098	1	1	0	19.19	7.9		577	128.5	211.8	51	28.7	9.5	123	72	4.8	4.4	0.9	1.9	46.7	378	7.3	90	89.7	45.8	27	46	87	92	1	0	0	0	2	119	0	1	1	0	0	0	0	1	1	0	1	1	0	0	0
100002691793	1	1	1		7.6		1279.5	134.4	263.7	73	27	7.9	153	76	3.7	5.1	0.7	2.6	43.1	391	7.3	74	91.9	275.2	33	24	93	38	1	0	0	0	2	92	0	1	0	1	0	0	1	0	1	0	1	1	0	0	0
100002716366	1	1	0	17.37	6.5		419.5	43.6	104.4	56	23	5.9	155	99	1.3	4.7	1.1	3.1	43.9	388	6	103	73.6	4.7	14	15	111	26	1	0	0	0	2	129	0	1	0	0	0	0	1	0	0	0	0	0	0	0	0
100002762381	1	1	0	5.94	9.7		186.6	129.1	209.4	56	27	11.8	171	107	2.9	3.8	0.7	2.1	45.7	281	7.7	69	106.6	216.2	25	18	53	50	0	1	0	0	2	20	0	1	1	0	0	0	0	1	1	0	1	1	0	0	0
100002780972	1	1	1	6.82	10.5	2.3	814.3	218.9	404.8	37	41.8	14.9	154	97	5.7	4.9	0.8	1.6	37.4	557	6.7	143	56.5	2281.1	66	36	98	54	1	1	1	0	2	46	0	1	1	1	0	0	1	0	1	0	1	1	1	1	1
100002790351	1	1	0	8.87	11.7	4.1	260.3	73.1	132.5	42	24.3	5.9	137	82	3	4.5	0.7	2.5	42.9	295	3.4	66	119.8	11.2	22	16	65	37	1	0	0	0	2	41	0	1	1	0	1	0	0	0	1	0	1	1	0	0	0
100002790863	1	1	1		6.5	1.7	415.6	66.1	191.6	61	26.2	4.3	130	72	1	4.2	1.1	2.3	34.7	252	5.5	64	106.2	4.1	9	11	50	10	1	0	0	0	2	251	0	1	0	1	0	0	0	1	0	0	0	0	0	0	0
100002829831	1	1	1	20.94	7.5	0.9	1027.2	146.8	211.9	65	26.7	6.9	112	70	1.5	3	0.8	1.7	40.9	496	4.9	72	98.4	12.8	37	28	43	33	1	0	1	0	2	300	0	1	1	1	0	0	0	1	0	0	0	0	0	0	0
100002853135	1	1	0		6.4	2.5	619.5	78	145.1	56	21.4	5.9	153	91	6.2	5.1	0.8	2.1	43.3	436	6.8	78	101.4	42.9	8	12	30	32	0	0	1	0	2	117	1	1	1	0	0	0	1	0	1	0	1	1	1	0	0
100002871728	1	1	1		7.1	2.2	335.4	92.4	152.9	60	24.7	6.2	143	76	2.7	3.2	1.2	1.1	41.6	394	4.9	75	100.2	13.8	76	53	88	184	0	0	0	0	2	130	0	1	1	1	0	0	0	1	1	0	1	1	0	0	0
100002951572	1	1	0	46.19	8.7	1.5	926.6	111.7	193.5	54	26.4	10.2	132	67	4.6	5.1	0.7	2.7	45.8	442	8.6	92	85.5	37.7	14	10	53	30	1	0	1	0	2	130	1	1	1	0	0	0	1	0	1	0	1	1	0	0	0
100003033310	1	1	0	2.84	7.3	6.7	152.7	94.2	157.9	62	21.9	6	147	78	1.2	3.9	1.1	2.4	43.5	475	4.7	83	91.6	24.8	21	16	73	16	0	0	0	0	2	252	0	1	1	1	0	0	1	0	0	0	0	0	1	0	0
100003119038	1	1	0	8.88	8.6	1.1	435.8	102.9	177.2	47	26.1	7.8	155	88	2.2	4.6	0.7	3.1	38.1	385	3.9	68	114.3	1087.9	132	87	83	338	1	0	1	0	2	82	0	1	1	1	0	0	1	0	0	0	0	0	0	0	0
100003183293	1	1	1		6.8	2.5	727.7	186.6	243	70	26.9	3.1	130	64	1.1	3	1	1.5	36.5	528	6.6	77	92.4	2957.6	18	22	47	38	1	1	1	0	2	252	1	1	1	1	0	0	0	1	0	0	0	0	1	1	0
100003313692	1	1	1	20.59	6.9		262.6	83.2	225.4	57	31.5	9.7	155	90	1.8	3.3	0.8	1.8	43.8	321	5.3	73	103.4	688	19	13	76	28	1	1	0	0	2	216	0	1	1	1	0	0	0	1	0	0	0	0	0	0	0
100003677217	1	1	1	13.58	7.1	4.5	97.4	65.8	137.7	68	23.9	7.3	135	67	1.3	5	0.9	3.3	43	318	6.3	70	97.4	57.8	17	20	49	23	1	0	0	0	2	254	0	1	0	1	0	0	1	0	0	0	0	0	0	0	0
100003679192	1	1	0	9.66	6.1	3.9	1318.8	119.5	227.7	65	30.9	11.5	156	90	3.4	4.3	0.8	2.3	39.8	669	6.9	126	54.1	2127.9	15	21	75	41	0	0	1	0	2	132	0	1	1	0	0	0	1	0	1	0	1	1	1	1	0
100003691983	1	1	1	65.85	9.6	2.3	1087.8	73.4	169.2	47	26.8	5.9	119	67	6.9	6.5	0.8	2.4	36.2	506	6.2	74	110.4	920.1	23	16	68	32	0	1	1	0	2	83	0	1	0	1	0	0	1	0	1	1	1	1	1	0	0
100003730677	1	1	0	4.06	7.3	1.4	173.9	70.6	143.1	64	23.4	4.4	149	68	0.8	2.7	0.8	1.5	40.1	344	5.1	66	102.7	5.3	13	15	41	12	0	0	0	0	2	168	0	1	1	0	0	0	0	1	0	0	0	0	0	0	0
100003760201	1	1	1		11.5	3.2	593.1	146.4	228.1	70	28.6	9.2	155	79	1.8	3.1	0.9	1.4	42.9	331	8.5	72	95	69.9	31	26	87	156	1	1	1	0	2	205	0	1	1	1	0	0	1	0	0	0	0	0	0	0	0
100003771298	1	1	1	14.27	11.7	1.5	284.5	111.2	115.1	65	25.8	4.8	145	76	0.9	7.7	1	6	33.2	393	7.6	67	101.3	3415.9	38	26	87	15	1	0	0	0	2	254	1	1	1	1	0	0	0	1	1	1	0	1	0	0	0
100003781682	1	1	0	18.76	7	3.9	401.4	93	169.4	56	24	7.5	148	84	1.4	4.9	0.9	3.5	40.9	233	6.9	74	103.6	93.8	14	11	56	26	0	1	0	0	2	35	0	1	0	0	1	0	0	0	0	0	0	0	0	0	0
100003818928	1	1	0		8.9	4.5	823.4	74.3	210.4	59	24	7.9	121	66	1	2.1	0.7	0.9	39.2	431	6.2	97	77.5	9.3	16	12	71	13	1	1	0	0	2	96	0	1	1	0	0	0	1	0	0	0	0	0	1	0	0
100003832252	1	1	1		8.5	5.8	357	82.2	97.5	56	20.7	5.9	126	70	1.3	4.9	1.1	3.3	38.2	331	5.6	76	102.5	89.8	71	35	103	19	1	1	0	0	2	254	0	1	1	1	0	0	1	0	0	0	0	0	0	0	0
100003998253	1	1	0		6.8		628.9	110.8	213.7	47	29.3	7.5	160	105	1.8	5	1	3.1	47.5	386	6	102	79.3	178.2	8	16	39	17	0	0	0	0	2	116	1	1	1	0	0	0	1	0	0	0	0	0	1	1	0
100006753732	1	1	0		6.7	3.4	565.2	44.5	161.6	52	24.9	5.7	145	76	1.5	4.4	0.9	2.6	36	291	4.5	62	114.6	458.4	22	25	131	37	0	1	0	0	2	119	0	1	1	0	0	0	1	0	0	0	0	0	0	0	0
100006977259	1	1	1		7.3	2.6	834.3	183.8	269	63	31.5	7	158	84	1.3	4.8	0.8	3.7	38.8	317	4.1	83	90.9	17.3	36	27	88	56	0	0	0	0	2	64	0	1	1	1	0	0	1	0	0	0	0	0	0	0	0
100007010997	1	1	0		7.9	2.6	480.2	121	174.5	57	25.4	7.9	182	98	2.1	4.2	1.1	2.4	42.6	178	3.7	63	109.9	56.2	35	21	74	27	0	1	1	0	2	100	0	1	0	0	0	0	1	0	0	0	0	0	0	0	0
100007055383	1	1	0		10.8	3.3	207.5	109.8	218.6	45	29.5	12	148	90	2.1	5.6	1.4	3.4	44.1	407	3.4	80	107.9	31.1	140	95	84	218	1	0	1	0	2	39	0	1	0	1	0	1	0	0	0	0	0	0	0	0	0
100007519803	1	1	1		10	2	498.9	101.9	237.4	65	29.5	12.1	150	65	1	3.2	1.1	1.6	40	254	4.4	66	101.9	103.3	10	12	39	13	1	0	0	0	2	247	0	1	1	1	0	0	0	1	0	0	0	0	0	0	0
100007716226	1	1	0		7.6	3	834.1	157.9	271.5	49	29.4	7.6	151	104	4	5.6	1.2	2.8	43.1	382	4.7	58	120.3	81.8	132	149	82	131	0	0	1	0	2	41	0	1	1	1	0	0	0	1	1	0	1	0	0	0	0
100007986122	1	1	1		6.7	1	855.1	112	222.3	62	30.4	6	130	72	1.9	3	0.8	1.5	40.3	300	4.6	59	109	212.8	41	24	72	35	0	0	0	0	2	102	1	1	1	1	0	0	1	0	0	0	0	0	0	0	0
100008063215	1	1	1		12.3	2.9	429.5	73.6	144.4	56	24.3	11.4	131	82	1.5	8.3	1.4	6.4	39.3	334	9.3	64	110	554.4	11	11	71	30	1	0	0	0	2	126	1	1	0	1	0	0	1	0	1	1	0	1	0	0	0
100008065280	1	1	0		9.6	2.5	310.8	43.9	168.7	61	26	13.1	125	55	2.4	2.8	0.8	1.4	40.7	351	8.4	71	101.7	22.6	20	15	92	17	1	0	1	0	2	187	0	1	0	1	0	0	0	1	1	0	1	1	0	0	0
100008181221	1	1	1		6.9		779.2	99.5	180.1	52	27.1	6.8	137	84	4	4.5	0.8	2.5	44.6	416	6.5	66	111.7	9.3	18	17	95	44	1	0	1	0	2	188	0	1	1	1	0	0	1	0	1	0	1	1	0	0	0
100008216071	1	1	0		9.1	3.4	722.2	127.7	240.6	53	27.5	5.8	164	91	2	2.9	1	1.3	42.5	408	4	64	112.3	200.2	29	21	74	161	0	0	1	0	2	57	0	1	1	0	0	0	1	0	0	0	0	0	0	0	0
100008586080	1	1	0		11.4	20.1	501.9	106.2	185.3	68	26	4	121	64	0.9	4.2	1.5	2	39.3	268	7.2	79	92.7	32.2	20	19	130	102	0	1	1	0	2	0	0	1	1	1	1	0	0	0	0	0	0	0	0	0	0
100009193366	1	1	1		9.6	2	428.8	150.6	203.9	59	27.3	6.2	114	66	1.1	3.3	1.1	1.6	39.3	364	3.8	69	104.4	512.3	16	20	44	64	0	0	0	0	2	128	0	1	1	0	0	0	0	1	0	0	0	0	0	0	0
100009062581	1	1	0		7.7	2.3	522.4	120.2	168.8	60	25.1	6.7	146	85	3	3.9	0.8	1.7	41.8	382	5	64	106.9	17.5	35	21	58	34	0	0	1	0	2	250	0	1	1	1	0	0	1	0	1	0	1	1	0	0	0
100000535963	1	2	1	5.39	7.3	5	521.9	86.1	239.1	71	25.2	8.6	149	82	1.2	4.3	1	2.7	39.8	385	5.1	61	92.1	58.4	35	16	102	23	1	0	0	0	2	165	0	1	1	1	0	0	1	0	0	0	0	0	0	0	0
100000539631	1	2	1	33.52	10.2		573.4	62	124	66	21.9	8	193	63	1	4.3	1.2	2.4	41.4	295	6.1	81	68.6	25.9	12	16	56	23	0	1	0	0	2	251	0	1	1	1	0	0	0	1	0	0	0	0	0	0	0
100000562952	1	2	0		9		573.2	99.2	210	56	29.6	9.5	151	83	7.7	6.3	0.9	2.3	45	307	5	63	99.7	75.5	43	28	83	40	1	0	0	0	2	166	0	1	1	0	0	0	0	1	1	1	1	1	0	0	0
100000577871	1	2	0		11	1.7	1232.6	101.3	220.6	55	26.4	7.7	181	85	1.9	5.2	1.4	3.1	38.9	261	4.2	52	108.6	205.1	26	23	91	35	0	0	0	0	2	130	0	1	1	0	0	0	1	0	0	0	0	0	0	0	0
100000584945	1	2	0		11.4	2.1	308	140.5	232.2	48	29.5	12.8	145	89	2.4	5	0.9	3.2	35.2	286	3.8	66	99.7	1331.1	95	80	125	45	0	0	1	0	2	105	0	1	0	0	0	0	1	0	1	0	1	1	0	0	0
100000608621	1	2	1		9.9	4.5	639.6	85	139	65	23.9	6.6	149	81	1.8	4.9	0.6	3.4	36.4	367	6.5	144	34.4	59.6	7	9	110	15	0	0	0	0	2	130	0	1	1	1	0	0	1	0	0	0	0	0	0	0	0
100000625819	1	2	1	7.21	9.9	1.4	303.8	100	218	54	27.1	9.1	141	70	1.7	3	1	1.4	38.1	320	3.6	55	107.4	382.8	23	22	58	35	0	0	1	0	2	130	0	1	0	1	0	0	0	1	0	0	0	0	0	0	0
100000626773	1	2	0	2	11.4	2.5	792.3	77.1	220.8	56	27	13.5	147	86	1.8	3.4	0.9	1.9	37.6	289	4.8	53	107.2	457.5	37	25	109	53	1	0	1	0	2	252	1	1	1	0	0	0	0	1	0	0	0	0	0	0	0
100000667402	1	2	1		7.4		608.3	58.7	165.6	64	22.3	8.4	156	90	0.5	5.1	1.8	3	43.7	268	6.3	66	89.1	14.4	16	19	63	13	1	1	0	0	2	435	1	1	1	1	0	0	0	1	0	0	0	0	0	0	0
100000670280	1	2	0	20.35	7.2	1.2	215.2	82.5	173.9	50	26.3	7.1	167	101	1.7	4	1.1	2.4	46	200	5.4	58	108.6	143.7	65	32	42	34	1	0	1	0	2	46	0	1	1	0	1	0	0	0	0	0	0	0	0	0	0
100000690022	1	2	1		7.2		189.8	139.2	228.8	65	27.7	7	177	59	1.4	3.6	1.3	1.7	44.3	371	7.9	76	74.6	903.1	30	29	58	19	1	1	1	0	2	131	0	1	1	1	0	0	0	1	0	0	0	0	0	0	0
100000697605	1	2	1	15.57	8.6	1.5	283.7	141.2	207.2	74	27.2	6.6	173	88	2	3.2	0.9	1.6	40.3	247	6	59	91.2	450.6	19	17	87	17	1	0	0	0	2	143	0	1	1	1	0	0	0	1	0	0	0	0	0	0	0
100000698006	1	2	0		9	2.8	294.1	87.6	209.6	62	26.1	6.8	183	92	1.7	3.6	0.9	2.2	40.4	243	4.4	56	100.9	31.9	28	22	96	22	0	0	0	0	2	58	0	1	1	0	0	0	1	0	0	0	0	0	0	0	0
100000727737	1	2	0		8.1	2	422.5	118	197.3	55	27.6	8.7	128	77	2.6	4.3	0.9	2.7	37.7	283	5.8	48	111.5	48.7	65	31	77	49	0	1	0	0	2	107	0	1	0	0	0	0	1	0	1	0	1	1	0	0	0
100000746664	1	2	0	8.32	6.7		212.2	63	158	74	24.6	7.3	153	65	0.8	4.2	1.5	2.4	46.3	305	5	56	92.8	135.8	12	14	69	14	1	0	0	0	2	71	0	1	1	0	0	0	1	0	0	0	0	0	0	0	0
100000763872	1	2	0	8.59	6.6		520.6	56	240	49	24.9	6.1	113	71	0.5	2.9	1.5	1.2	41.3	270	5.1	55	111.2	189.1	18	15	48	15	1	1	0	0	2	47	0	1	1	0	0	0	1	0	0	0	0	0	0	0	0
100000855605	1	2	1	8.94	9.6	1.9	423.9	88	171	68	22.6	11.4	122	63	1.8	4.6	1	2.6	38.9	231	6.2	71	79.3	65.4	19	16	101	20	0	0	0	0	2	124	0	1	0	1	0	0	1	0	0	0	0	0	0	0	0
100000870871	1	2	1		8.6	2.1	672.1	124	199	55	26	10.4	170	88	2.2	5.3	1	3.3	44.4	378	5.4	55	106.7	22.9	34	22	67	89	1	0	1	0	2	182	0	1	1	1	0	0	0	1	0	0	0	0	0	0	0
100000882146	1	2	1		10.4	2.7	523.8	70	186	67	22.6	15.6	136	81	1	8.2	1.5	6.2	30.9	179	6.7	56	97.5	30.4	25	14	72	24	1	0	0	0	2	98	0	1	0	1	0	0	0	1	1	1	0	1	0	0	0
100000890761	1	2	1	7.87	9.6	2.5	885.8	62	130	60	22.4	7.8	162	90	3.6	5	1	2.7	38.2	204	7.5	60	100.1	1.8	27	19	61	51	1	1	0	0	2	36	0	1	1	1	0	0	1	0	1	0	1	1	0	0	0
100000898525	1	2	1	7.26	8.5	1.6	814.2	185	239	61	30.1	7.6	148	56	2.3	4.8	1.4	1.4	36	307	6.7	72	81.9	2231	26	21	75	41	1	1	1	0	2	133	0	1	1	1	0	0	0	1	1	0	1	1	0	0	0
100000914241	1	2	1	7.55	14	1.9	22.7	86	133	54	23.7	19	180	103	2.3	7.3	1	5.5	42	306	6.2	75	81.9	415.6	17	12	82	19	1	0	0	0	2	158	0	1	0	1	0	0	1	0	1	1	1	1	0	0	0
100000956540	1	2	1		10.1	2.4	493.3	109	260	56	32.5	11.6	158	53	6.6	7.3	0.9	3.1	36.3	353	4.2	61	102.4	959.5	14	37	73	33	0	1	1	0	2	130	0	1	1	1	0	0	0	1	1	1	1	1	0	0	0
100001017383	1	2	1	17.59	9.7	3	995.2	46	227	68	28.6	9.5	158	73	1.7	7.1	1.2	4.9	24.6	353	6.6	67	85.1	4899.5	16	22	77	26	0	0	0	1	2	110	0	1	1	1	0	0	0	1	1	1	0	1	0	0	0
100001018605	1	2	1	2	10.4	1.5	553.4	133	180	65	25.2	5.7	174	81	1	3.8	1.1	2.3	32.5	142	6.1	46	105.4	175.9	18	15	60	15	1	1	1	0	2	244	0	1	0	1	0	0	0	1	0	0	0	0	0	0	0
100001029162	1	2	1		9.7	4	666.3	86	227	61	29.5	6.2	154	64	1.5	4.6	1	2.8	46.8	247	4.7	70	84.7	43.6	10	15	68	18	0	0	1	0	2	232	1	1	1	1	0	0	0	1	0	0	0	0	0	0	0
100001040235	1	2	1	10.24	6.9	3.8	485.5	59	82	66	21.4	6.6	135	71	1.2	3.1	1.1	1.4	35.6	402	4	66	87.9	51.1	11	18	63	11	1	0	0	0	2	123	1	1	1	1	0	0	0	1	0	0	0	0	1	0	0
100001166492	1	2	1		8.6		335.1	99	170	59	27.5	11	174	73	1.6	5.8	1.2	3.8	45.8	374	6	62	99.5	282.5	28	22	73	39	0	0	0	0	2	87	0	1	1	1	0	0	1	0	0	0	0	0	0	0	0
100001186069	1	2	0	2.46	8.3	1.2	350.1	96	246	50	28.5	10.7	111	58	2	5	1.2	3.2	43.1	227	5.1	55	110.5	35.8	36	26	64	19	0	1	1	0	2	172	0	1	1	1	0	0	1	0	0	0	0	0	0	0	0
100001241456	1	2	1	6.11	6.4	2.6	707.7	56.6	193.2	65	24	4.7	135	84	0.9	5.5	1.1	3.8	37.9	325	5.3	58	97.7	65.8	18	18	48	12	1	1	1	0	2	148	1	1	1	1	0	0	1	0	0	0	0	0	0	0	0
100001247098	1	2	1		8.9	0.7	529.7	96.9	273.4	57	27.7	5.7	175	82	3.5	4.9	0.7	2	35.9	331	4.7	54	105.8	6	27	27	76	26	0	0	1	0	2	121	0	1	0	1	0	0	0	1	1	0	1	1	0	0	0
100001297950	1	2	1		7		270.2	64	177.4	54	24.8	7.1	141	87	2.4	4.9	1.1	3.3	45.3	346	6.6	62	103.1	64.4	47	32	111	35	0	1	0	0	2	124	0	1	1	1	0	0	1	0	1	0	1	1	0	0	0
100001317775	1	2	0		11.1		507.9	123.5	313.9	53	30.3	9.1	153	91	2.3	4.2	1	2.2	45.2	222	4.7	62	103.8	46	31	19	131	44	1	0	0	0	2	52	0	1	1	0	0	0	1	0	1	0	1	1	0	0	0
100001536808	1	2	0		7.4	2.5	783.1	113.6	178.1	64	24.1	7.4	108	71	2.8	4.8	1	3.2	43	255	5.7	62	96.1	64.8	15	14	69	21	0	0	1	0	2	122	0	1	1	1	0	0	1	0	1	0	1	1	0	0	0
100001609539	1	2	1	2.54	10.8		141.3	29	111.5	60	21.6	15.6	149	82	1.5	5.8	1.3	3.8	42.2	180	5.2	60	100.1	21.9	22	19	87	12	1	0	0	0	2	205	0	1	1	1	0	0	0	1	0	0	0	0	0	0	0
100001721163	1	2	1	2	8.6	2.2	515.3	112	200.2	74	25.3	4.8	156	84	2.2	6.5	1.2	4	36.9	258	5.6	66	83.1	242.5	10	14	82	18	0	1	1	0	2	123	0	1	1	1	0	0	1	0	1	1	0	1	0	0	0
100001755832	1	2	1		7.9	1.9	811.1	95.5	156.6	55	25.5	7.7	145	79	1.4	3.9	1.2	2.2	40	290	3.2	56	106	20.1	31	19	108	228	1	0	0	0	2	207	1	1	1	1	0	0	0	1	0	0	0	0	0	0	0
100001889832	1	2	1	14.85	8.6	1.9	538.8	99.1	198.2	53	25.5	9.4	166	87	2.2	5.7	1.3	3.9	48.9	372	7.6	76	81.2	107.6	61	30	90	43	0	0	1	0	2	86	0	1	1	1	0	0	1	0	0	0	0	0	0	0	0
100002213793	1	2	1	18.68	7.6		837.7	113.6	247.7	68	27.3	6.5	167	89	1.8	6.8	1.3	4.5	42.1	251	5.8	69	82.1	100.9	15	15	91	13	0	0	0	0	2	403	1	1	1	1	0	0	0	1	1	1	0	1	0	0	0
100002263295	1	2	1	3.23	10.5	3	817.7	125.7	240.3	62	31.5	7.4	135	74	1.4	4	1.3	2.2	41.2	320	3.8	63	95.6	37.5	31	23	83	28	1	1	1	0	2	189	0	1	1	1	0	0	0	1	0	0	0	0	0	0	0
100002622803	1	2	1		10	1.8	966.7	41.3	135.9	64	21	6.2	150	87	4	4.4	0.8	1.6	40.7	256	4.3	63	94.3	20.8	9	12	88	13	1	1	0	0	2	129	0	1	0	1	0	0	1	0	1	0	1	1	0	0	0
100002819627	1	2	1		7.5	1.4	526.7	113.4	290	62	29.8	6.1	180	78	0.9	5.6	1.3	4	36.8	278	4.7	57	100.4	4.8	16	15	60	22	1	0	0	0	2	251	0	1	0	1	0	0	0	1	0	0	0	0	0	0	0
100002958788	1	2	0	3.5	8		426.1	82.7	116.1	65	21.4	5.7	144	78	2.7	5.7	1.1	3.7	44.6	483	4.1	63	93.6	123.2	19	22	64	31	0	1	1	0	2	84	1	1	1	1	0	0	1	0	1	0	1	1	1	0	1
100003603052	1	2	1	22.15	11	2.9	658	103.7	150.7	58	27.4	6.8	145	78	1.8	5.2	1.1	3.6	41.5	333	3.7	63	98.3	33.2	48	31	83	55	0	1	1	0	2	58	0	1	0	1	0	0	1	0	0	0	0	0	0	0	0
100003972572	1	2	1		9.3	2.5	26.2	93.6	233.7	54	28.3	13	161	82	1.2	4.2	1.1	2.7	39.6	183	4.7	57	106.2	141.3	10	12	55	22	1	0	1	0	2	133	1	1	1	1	0	0	0	1	0	0	0	0	0	0	0
100006137682	1	2	1		9.7	1.4	1012.2	93.1	211.4	55	28.1	7	171	76	2.3	9.4	1.1	5.9	29.5	313	4.9	64	98.5	7124.8	8	11	69	21	0	1	0	0	2	122	0	1	1	1	0	0	0	1	1	1	1	1	0	0	0
100006163223	1	2	1		7.4	0.7	880.2	124	232.5	57	29.6	12.8	132	74	1.8	2.7	0.7	1.3	41.5	196	4.9	69	88.7	7.9	51	35	50	39	0	0	1	0	2	133	0	1	1	1	0	0	0	1	0	0	0	0	0	0	0
100006553015	1	2	0		8.6	1.4	125.3	84	240.1	54	27.3	4.3	135	74	2.1	6.8	0.9	5	40	287	2.9	52	109.4	66.4	11	12	78	13	0	0	0	0	2	170	0	1	1	1	0	0	0	1	1	1	0	1	0	0	0
100006719503	1	2	1		7.8	4.3	215.9	72.4	119.6	66	22	10.3	147	74	1.6	5.6	1.2	3.6	48.4	223	4.4	62	94.8	39.2	17	17	52	26	1	0	0	0	2	106	1	1	1	1	0	0	1	0	0	0	0	0	0	0	0
100008053212	1	2	0		6.6		529.9	103.1	241.4	50	27.7	5.9	139	83	1.7	3.9	1	2.2	44	316	7	58	108.6	509.7	31	22	64	39	0	0	1	0	2	4	0	1	1	0	0	0	1	0	0	0	0	0	0	0	0
100000551202	1	1	0		6.4	43.2	149.7	42.2	125.8	61	23.3	6.6	147	83	0.9	4	1.6	1.7	38.7	397	5.5	73	100.6	5.7	222	45.5	90.4	30.6	0	0	0	1	2	6.62	0	1	0	0	1	0	0	0	0	0	0	0	1	1	0
100000560938	1	1	0	5.02	7.2	1.6	339.8	128.4	262.7	60	31.8	5.7	139	84	1	3.8	1.5	1.7	41.3	267	7.1	85	90.2	4.9	138	41	88.4	30.2	0	0	0	0	2	5.71	0	1	0	0	1	0	0	0	0	0	0	0	0	0	0
100000565531	1	1	1	10.42	13.1	0.7	675.1	77.9	138.8	49	24.6	6.9	106	74	0.8	2.2	0.8	1.1	42.3	235	4.4	66	114.1	24.1	164	44.8	93.3	32.1	0	0	0	0	2	6.9	0	1	0	1	1	0	0	0	0	0	0	0	0	0	0
100000578375	1	1	0		6.2	1.4	249.4	126.5	220.9	64	29.8	6.2	125	77	0.8	4.1	1	2.9	39.8	201	4.4	90	81.9	24	173	42.7	94.8	32.4	0	0	0	0	2	6.2	0	1	0	0	1	0	0	0	0	0	0	0	0	0	0
100000585344	1	1	0	32.29	6.5	5.8	571.9	65.1	114.5	64	24.9	6	140	70	0.6	3.5	1.3	2	43.2	423	73.8	74	97.9	11.9	178	39.3	89.7	31.5	0	0	0	0	2	6.03	0	1	0	0	1	0	0	0	0	0	0	0	0	0	0
100000585373	1	1	0		7.7	4.5	237.6	93.5	165.2	66	27.3	6.8	138	75	1.8	4.8	1.1	3.1	41.2	333	4.2	82	90.4	9.9	104	47.5	92.2	31.3	0	0	0	1	2	6.79	1	1	0	0	0	1	0	0	0	0	0	0	0	0	0
100000626939	1	1	1	19.81	6.4		664	65	156.2	60	26.2	6.1	127	81	1.6	5.3	1.2	3.7	40.4	347	3.9	63	107.6	23.4	288	44.4	86.1	29.4	0	0	0	0	2	6.08	1	1	0	1	1	0	0	0	0	0	0	0	0	0	0
100000635753	1	1	0		8.6		662.9	175.8	244.8	58	31	7	133	91	1.3	4.7	1.1	3.1	39.5	213	8.1	87	89	14.4	206	44	82.7	27.1	0	0	0	0	2	6.97	0	1	0	0	1	0	0	0	0	0	0	0	0	0	0
100000647903	1	1	1	2.34	7.6		312.9	85	243	57	31.3	7.2	120	75	3.3	4.5	0.7	2.5	41.3	394	5	72	104	13.5	178	41.4	91.7	32.1	0	0	0	1	2	7.18	0	1	0	1	1	0	0	0	1	0	1	1	0	0	0
100000656307	1	1	1		12.3		885.5	108	249	63	26.6	8.8	124	66	1.2	4.7	1.1	3.5	42.4	318	5.3	61	106.8	13.7	122	43.6	88.6	29.1	0	0	0	0	2	8.83	0	1	0	1	0	0	1	0	0	0	0	0	0	0	0
100000659748	1	1	0	5.81	7.8		259.3	88.6	173.8	55	25.4	7.7	104	64	1.4	6.7	1.3	5	42.5	334	5.9	77	102.6	28.1	372	45.8	88.6	30.4	0	0	0	1	2	7.7	0	1	1	0	0	0	0	1	1	1	0	1	0	0	0
100000680041	1	1	0	20.05	6.2		611.7	92.6	143.5	56	25.5	6.6	119	76	1.1	4.6	1.1	2.9	43.7	304	9	68	107.3	11.1	137	44.2	89	30.4	0	0	0	0	2	6.59	0	1	1	0	1	0	0	0	0	0	0	0	0	0	0
100000701676	1	1	0		7.1	1.1	641.9	144.5	168.1	55	24.3	6.7	109	70	2.5	3.8	0.8	1.6	40.1	331	4.8	64	110.8	7.9	214	39.4	88.4	30.5	0	0	0	1	2	6.72	0	1	0	0	1	0	0	0	1	0	1	1	0	0	0
100000702172	1	1	1		7.1	1.6	389.7	100	242.4	50	29.4	8	127	74	1.4	5.4	0.9	4.1	41.4	359	5.5	77	106.3	4.4	156	47.5	88.3	29.9	0	0	0	0	2	8.02	0	1	0	1	1	0	0	0	0	0	0	0	0	0	0
100000723922	1	1	0	16.4	7.9	1.7	512.1	186	273	63	29	8.4	118	73	0.9	3	1	1.6	39.6	296	7.2	69	101.5	8.1	241	42.2	90.4	30.4	0	0	0	0	2	8.43	0	1	0	0	0	0	0	1	0	0	0	0	0	0	0
100000734670	1	1	1	5.51	5.9	3	82.9	66.8	135.5	52	24.6	7.3	114	67	2.5	5.8	1.2	3.3	41.3	404	6.5	58	117.8	38.5	221	41.8	91.7	30.7	0	0	0	0	2	7.28	0	1	0	1	1	0	0	0	1	0	1	1	0	0	0
100000749515	1	1	0	16.26	10.8	1.2	247.4	113	168	67	23.7	6.2	116	66	1.8	7	1.2	5	36.5	341	5	70	98.1	6.8	289	45.2	96.6	32.7	0	0	0	0	2	6.2	0	1	0	0	0	1	0	0	1	1	0	1	0	0	0
100000751727	1	1	1		7	1.1	97.8	152	234	61	29.7	8.4	153	85	1.8	4.6	1	3.1	44.5	467	5.7	95	78.3	20.2	199	42.3	89.8	30.7	0	0	0	0	2	8.41	0	1	0	0	1	0	0	0	0	0	0	0	0	0	0
100000803749	1	1	0	8.72	7	0.5	81.4	68	136	56	24.4	6.5	143	88	1.8	5.1	1.2	2.8	41.2	369	4.5	70	106	14.1	166	46.4	97.3	32.1	0	0	0	0	2	6.52	0	1	0	0	1	0	0	0	0	0	0	0	0	0	0
100000811548	1	1	0	9.08	7.8	0.5	393.8	121	180	54	25.8	12.8	154	83	1.7	4.6	1.2	2.9	41.4	300	7.3	73	105.6	13.3	177	45.4	91.9	31.2	0	0	0	0	2	12.81	0	1	0	0	0	0	0	1	0	0	0	0	0	0	0
100000817984	1	1	0	16.92	6.6	1.6	561	101	198	66	27.1	6.8	155	85	1.5	3.3	1	1.9	39	482	5.7	117	58.8	22.2	189	42.4	91.8	31.4	0	0	0	0	2	6.8	0	1	0	0	0	0	0	1	0	0	0	0	0	0	0
100000818055	1	1	1	9.74	13.9	0.7	376.7	90	147	61	27.6	5.5	131	79	1.8	3.6	0.8	2.2	41.3	328	6.2	73	100.6	29.3	197	43.2	86.2	29.5	0	0	0	0	2	5.46	0	1	0	1	1	0	0	0	0	0	0	0	0	0	0
100000827095	1	1	0	15.3	6.1	0.8	371.6	66	167	51	26.1	6.4	134	82	1.1	2.5	1.1	1.1	39.8	529	5.3	98	80.9	5.5	175	44.5	90	31.1	0	0	0	1	2	6.44	0	1	1	0	0	1	0	0	0	0	0	0	0	0	0
100000833052	1	1	0		7	1.4	424.6	122	195	62	27	8.9	116	60	1.6	5	1.1	3.6	39.7	457	6.1	62	106.8	3.9	146	44.1	101.1	35.1	0	0	0	0	2	8.9	0	1	0	0	0	0	0	1	0	0	0	0	0	0	0
100000837049	1	1	0	12.73	7.8	0.7	96.9	45	176	49	24.7	11.8	178	98	2.5	5	0.6	3.6	39.7	528	7.7	105	75.5	14.1	66	33.4	109.9	35.2	0	0	0	0	2	11.82	0	1	0	0	1	0	0	0	1	0	1	1	0	0	0
100000857432	1	1	0	13.57	6.6	1.6	932.4	80	137	44	25.3	8	148	87	2.2	4.4	1.5	2.2	41.5	417	4.1	71	114.6	28.4	233	46.1	92	32.1	0	0	0	1	2	7.97	0	1	1	0	1	0	0	0	0	0	0	0	0	0	0
100000863662	1	1	0		6.8	7.9	1092.9	124	187	52	23.9	5.9	134	73	2.3	5.2	1.2	3.2	38.9	407	4.5	71	108.4	4.8	170	45.3	87.3	30.1	0	0	0	1	2	5.89	0	1	0	0	1	0	0	0	0	0	0	0	0	0	0
100000898923	1	1	0	11.46	10.7	26.6	392.2	130	183	59	26.4	8	140	83	1.7	3.9	0.9	2.1	38.9	294	6.4	68	105	9.7	278	42.8	88.8	30.9	0	0	0	0	2	7.96	0	1	0	0	1	0	0	0	0	0	0	0	1	0	0
100000950744	1	1	1	26.32	8.9	2	940.2	89	155	54	23.9	12.8	173	89	1.5	6.4	1	4.8	36.9	378	8.1	138	52.4	8.2	194	44.2	87.5	30.7	0	0	0	1	2	20.45	0	1	0	1	1	0	0	0	1	1	0	1	0	0	0
100000966549	1	1	1	7.31	7.7	2.1	338.4	208	243	52	28.2	10.8	121	79	18.9	8.7	0.7	1.6	40.5	418	6.3	72	107.8	8.4	142	43.5	85.5	29.5	1	1	0	1	2	6.8	0	1	0	0	0	0	1	0	1	1	1	1	0	0	0
100001000965	1	1	0	73.72	10	1.7	233.5	97	157	58	23.9	5.8	125	73	1.9	5.9	1.6	3.6	41.6	315	7.8	110	67	17.5	184	43.6	90.3	31.9	1	0	0	1	2	25.54	0	1	0	0	0	0	0	1	0	0	0	0	0	0	0
100001180373	1	1	1	34.06	7.1	2.2	830.8	111	213	54	27.6	7.4	106	64	3.5	3.7	0.7	1.9	38.2	412	5.6	72	106.3		230	43.7	97.5	33.7	0	0	0	1	2	6.27	0	1	0	0	0	0	1	0	1	0	1	1	0	0	0
100001199450	1	1	0	9.94	7.6	0.6	248.7	95.2	181.7	67	24.5	3.9	115	69	1.8	4.4	1	2.9	40.5	393	8.4	102	68.9	2	282	39	97	32.8	0	0	0	0	2	6.9	0	1	0	0	0	0	1	0	0	0	0	0	0	0	0
100001318253	1	1	0	12.25	7.2	0.6	309.8	73.7	187.3	58	26.1	8.1	118	78	0.8	4.7	1.2	3	39.2	322	5.5	69	105.1	2.2	175	40.2	93.6	32.5	1	1	0	0	2	7.15	0	1	0	0	1	0	0	0	0	0	0	0	0	0	0
100001581233	1	1	0		5.6	1.7	926.8	93.4	135.6	54	21.7	7.6	164	94	2.6	5.7	1.4	3.9	40.7	321	4.8	59	115.3	17.2	304	36.6	67.3	21	0	0	0	1	2	6.36	0	1	0	0	1	0	0	0	1	0	1	1	0	0	0
100001678513	1	1	0	2	6.3	2.6	762.3	158.6	251.5	62	31	11.8	162	92	1.9	5.8	1.2	4	41.1	353	8.2	74	99.3	118.1	323	41.3	89.5	30.8	0	0	0	0	2	5.38	0	1	0	0	1	0	0	0	0	0	0	0	0	0	0
100001760111	1	1	0	11.32	10.6	0.7	291	101.1	130.4	71	24	9.2	137	67	2.4	5.2	1.4	2.8	41.2	512	6.1	94	74	5.2	214	40.4	87.3	30	1	0	0	1	2	17.02	0	1	1	0	1	0	0	0	1	0	1	1	0	0	1
100001792710	1	1	0		14.5	0.9	914.5	115.6	189.9	44	28.4	6	111	69	9.6	6.7	0.8	1.6	40	444	4.9	85	101	1366.8	265	44.8	86	28.8	0	0	0	1	2	10.8	0	1	1	0	0	0	1	0	1	1	1	1	0	0	1
100001951937	1	1	0	6.05	9.1	0.9	629.9	224.4	286.7	55	36.8	6.5	135	87	3.3	5.5	1.2	2.9	41.2	231	4.5	62	112.2	15.6	178	45	97.4	33.5	0	0	0	1	2	9.82	0	1	0	1	1	0	0	0	1	0	1	0	0	0	0
100002026250	1	1	0	10.94	5.9	2.5	173.8	75.2	133.2	51	22.9	9.8	153	88	1.5	3.5	0.9	2.2	38.1	426	7.2	85	96.1	14.3	171	43.3	92.5	31.8	1	1	0	0	2	6.66	1	1	0	0	1	0	0	0	0	0	0	0	0	0	0
100002032839	1	1	0		7.4	0.8	527.2	105.5	143	50	23.8	7.2	140	76	2	3.8	0.8	2.5	40	209	4.4	65	114	17.7	233	45.4	92.3	32.1	0	0	0	1	2	6.16	0	1	0	0	1	0	0	0	0	0	0	0	1	1	1
100002036868	1	1	0	10.75	7.3	2.7	351.3	153	212	56	27.9	9.6	122	85	1.5	4.6	1.4	2.5	43.5	306	4.5	69	106.6	5.1	149	45.7	92.1	31.7	0	0	0	1	2	7.09	0	1	0	0	1	0	0	0	0	0	0	0	0	0	0
100002056527	1	1	0		8.1	0.9	64.2	64.3	109.8	63	22.9	7.1	158	92	0.8	5.2	1.5	3.1	40.6	272	7	68	102.1	130.8	192	44.7	95.1	32.3	0	1	0	1	2	6.44	0	1	0	0	0	0	1	0	0	0	0	0	0	0	0
100002107126	1	1	0		6.8	0.5	454.8	136.6	155.6	54	22.2	6.7	139	79	1.8	5	1.1	3.2	41.4	367	5.1	70	107.5	21.5	255	43.2	99.5	33.5	0	0	0	0	2	8.89	0	1	0	0	1	0	0	0	0	0	0	0	0	0	1
100002152261	1	1	0		9	0.7	414.9	141	191	46	26.5	10.4	133	82	1.8	5.2	1.2	3.2	42	380	6.4	73	111.8	3.2	204	43.1	93.3	32	0	0	0	1	2	6.09	0	1	0	0	0	0	0	1	0	0	0	0	0	0	0
100002362163	1	1	1	5.34	10.3	0.5	584.9	124.7	202.6	65	29	6.1	139	79	1.5	5.1	0.9	3.4	42.2	295	4.3	73	97.8	1.2	163	44.7	88.7	29.6	0	0	0	1	2	9.1	0	1	0	1	1	0	0	0	0	0	0	0	0	0	0
100002366716	1	1	0	57.88	8.2	0.7	851.3	105.9	179.8	63	27.4	6.5	142	78	1.7	4.6	0.9	2.8	42.9	466	6.3	114	61.9	25.1	186	39.4	88.1	30.1	0	0	0	1	2	7.32	0	1	1	0	1	0	0	0	0	0	0	0	0	0	0
100002391705	1	1	0	6.17	6.4	1.8	906.1	219.7	341.4	45	35.5	9.4	139	93	1.9	4.7	1.2	2.9	42.7	390	4.9	66	117.3	9.7	159	45.1	96.8	31.8	0	1	0	1	2	8.96	0	1	1	0	0	0	0	1	0	0	0	0	0	0	0
100002587009	1	1	1		7.2	1.9	1001.8	123.1	210.8	38	28.2	8.5	155	98	2.7	3.5	0.7	2	41.7	439	4.7	71	119.6	18.1	180	43.6	87.2	29.8	0	0	0	1	2	6.37	0	1	1	1	0	1	0	0	1	0	1	1	0	0	0
100002729593	1	1	0	3.78	7.5	0.9	916.3	148.5	243.1	56	26.8	5.4	152	77	5.2	5.3	0.9	2.2	41.6	325	6.4	69	106.6	26.7	212	47.6	91.7	31	0	0	0	1	2	7.48	0	1	0	0	0	0	0	1	1	0	1	1	0	0	0
100002782608	1	1	0	5.34	12.3	0.8	412.8	68.1	133.3	51	22	6.8	129	84	0.9	3.9	1	2.7	40.9	253	5.4	68	111.1	14.7	295	44.3	85.9	28.9	0	0	0	0	2	6.82	0	1	0	0	0	0	0	1	0	0	0	0	0	0	0
100002902686	1	1	0	20.02	6.3	0.7	925	108.2	135.8	68	23.5	7.5	125	61	2.2	3.3	1	1.3	42.3	403	14.4	141	46.2	7.3	150	33.1	89.5	29.7	0	0	0	1	2	5.74	0	1	1	0	0	0	0	1	0	0	0	0	0	0	0
100002979970	1	1	0	6.75	9.2	0.8	472.7	102.3	202.8	54	26.1	6.8	156	82	1.9	4	0.9	2.4	40.6	306	4.9	88	90.3	7.2	184	46.4	89.2	31.2	0	1	0	0	2	9.94	0	1	0	0	1	0	0	0	0	0	0	0	0	0	0
100003098663	1	1	1	9.61	14.4	0.7	918.6	95.1	236.2	35	28.5	5.7	140	95	6.9	10.3	0.9	4.5	42.3	342	2.6	65	126.6	18.2	222	45.7	86.1	29	0	1	0	1	2	13.36	0	1	0	1	1	0	0	0	1	1	1	1	0	0	0
100003567116	1	1	1	3.76	5.6	0.9	595.7	158.9	199.7	70	28.8	13.4	159	84	1.9	6.5	1.3	4.7	38.9	358	8.6	73	94.4	17.5	160	42.1	90.5	29	1	0	0	1	2	5.36	0	1	0	1	0	0	0	1	1	1	0	0	0	0	0
100003818605	1	1	0		6.6	0.3	750.3	141.3	150.1	54	24.5	8.6	145	82	2	5.1	0.9	3.4	42.4	279	3.5	72	106.3	23.1	416	45.6	89.4	31	1	0	0	1	2	4.6	0	1	0	0	1	0	0	0	0	0	0	0	0	0	1
100006122905	1	1	0		6.7	0.4	462.9	158.5	273.8	55	32	7.5	133	76	1.7	4.7	0.9	3.4	42.2	424	4.5	58	115.3	17.6	376	45.7	89.1	29.8	0	0	0	1	2	6.66	0	1	0	0	0	0	0	1	0	0	0	0	0	0	0
100006215032	1	1	0		10.8	1.5	457.7	117.5	172.4	41	25.6	11.7	122	72	1.9	3.9	0.6	2.7	40.5	282	4.3	68	119.2	15.2	118	38.7	85.1	31.4	0	0	0	0	2	7.93	0	1	0	0	0	0	1	0	0	0	0	0	0	0	0
100006299036	1	1	0		8	1.8	426	57	85.2	56	19.1	4.6	146	88	1.3	4	1	2.6	40.3	183	5.3	62	111.4	9.6	207	39.2	98	32	0	0	0	0	2	6.38	1	1	0	0	1	0	0	0	0	0	0	0	0	0	0
100006355192	1	1	0		10.1	0.9	110.6	128.8	197.3	48	26.2	8.7	138	86	5.8	8.9	1.1	5.2	41.7	350	7.5	70	112.1	14.5	191	47.6	88.1	30.2	0	0	0	1	2	7.52	0	1	0	0	1	0	0	0	1	1	1	1	0	0	0
100006378735	1	1	0		9.3	0.2	555.8	121.5	243.1	59	26.8	8.4	139	82	2.4	5.3	1.2	3.1	39.2	211	3.6	65	107	24.6	188	42.8	89.4	31.5	0	0	0	1	2	7.28	0	1	0	0	0	0	1	0	1	0	1	1	0	0	0
100006581375	1	1	0		7.9	0.5	547.1	123.4	176.1	57	25.9	8.5	143	90	5.2	7	1.2	3.7	43.6	390	9.3	105	71.4	26.1	167	41.2	88.6	30.5	1	1	0	1	2	8.52	0	1	0	0	0	0	0	1	1	1	1	1	0	0	0
100006863990	1	1	0		7.6	1.5	725.6	100.6	192.7	52	29.5	7.3	162	97	2.6	6.4	0.9	3.9	40.7	482	4.5	86	94.1	14.7	195	43.7	85.5	29.2	0	0	0	1	2	7.5	1	1	1	0	0	0	0	1	1	1	1	1	0	0	0
100006961733	1	1	0		8.7	0.6	870	124.6	197.5	61	26.7	6.7	169	91	2.4	3.3	0.9	1.7	40.7	326	5	68	103.6	26.3	217	44.3	89.1	31.6	0	0	0	1	2	10.19	0	1	0	0	0	0	0	1	1	0	1	1	0	0	1
100007795672	1	1	0		9.9	0.6	948	57.5	125.1	60	23.7	4.6	152	92	1.2	3.8	1.1	2.3	40.2	240	4.1	66	105.6	10.2	224	46.2	91.3	31	1	1	0	0	2	9.37	0	1	0	0	0	0	1	0	0	0	0	0	0	0	0
100008012505	1	1	0		7.7	0.5	944.9	108.3	168.2	50	25.1	10.2	147	98	3.7	7.1	1.5	4.1	40.6	522	6.6	83	99.6	29.9	306	43.2	90.6	31.2	0	0	0	1	2	12.36	1	1	0	0	1	0	0	0	1	1	1	1	0	0	0
100008536955	1	1	0		11.7	0.9	507.2	96	229	45	29	5.8	115	63	1.5	2.4	0.8	1	42.4	297	5.3	69	115.2	1.2	166	42.3	82.3	29	0	0	0	0	2	10.09	0	1	0	0	1	0	0	0	0	0	0	0	0	0	0
100000547711	1	2	0	15.64	7.3	0.6	579.5	103.9	153.8	56	25.4	9.1	171	91	1.3	3.1	1	1.5	37.4	243	4.2	72	84.8	147.5	136	40.4	82.8	28.7	1	0	0	0	2	8.13	0	1	0	0	0	0	0	1	0	0	0	0	0	0	0
100000571741	1	2	1	2	6.8	1.1	635.3	92.9	283.6	56	34.1	9.4	143	83	1.8	4.1	1.1	2.1	40.9	433	4.4	57	104.7	10.9	141	36.6	86.5	30	0	1	0	0	2	5.61	0	1	0	1	0	0	0	1	0	0	0	0	0	0	0
100000612871	1	2	0	18.87	8	2.3	609.5	46.6	180.8	63	22.1	9.4	118	71	1.3	5	1.3	3	37.7	432	5.3	68	86.5	12.3	206	43.1	88.1	28.8	0	1	0	0	2	3	0	1	0	0	1	0	0	0	0	0	0	0	0	0	0
100000662289	1	2	0	7.22	8	1	534.9	61.5	184.7	65	23.6	12.4	175	90	1.5	4.5	1.4	2.5	40.4	293	5.4	54	100	9.6	224	40.3	90.8	30.6	1	0	0	0	2	8.97	1	1	0	0	1	0	0	0	0	0	0	0	1	1	1
100000663495	1	2	0	13.41	7.1	0.5	543.4	77.4	150.3	58	24.1	7.4	150	85	1.9	5.3	1.3	3.5	41.1	263	5.8	65	94.7	18.9	340	39	86.3	29.9	0	0	0	1	2	5.46	1	1	0	0	1	0	0	0	0	0	0	0	0	0	0
100000765423	1	2	0	5.34	8.3	4.6	824.2	130	199	61	26.4	6	139	76	2.3	3.9	1.2	1.6	40.2	285	4.1	59	99.9	12.4	142	34.8	95.6	30.5	1	0	0	0	2	10.24	0	1	0	0	1	0	0	0	1	0	1	1	0	0	0
100001010670	1	2	0		7	1.8	363	58	167	58	22.7	9	140	81	1.7	6.9	0.9	5.3	39.1	419	7.5	76	78.4	26.2	185	37.8	91.1	31.9	0	0	0	0	2	7	0	1	0	0	1	0	0	0	1	1	0	1	0	0	0
100001029913	1	2	0	4.36	7.9	1.9	476.2	83	190	55	26.6	6.4	137	68	2.8	6	1.3	3.6	43.7	303	6.8	54	107.3	16.1	280	39.4	92.3	30.7	1	0	0	1	2	6.63	0	1	0	0	0	0	0	1	1	0	1	1	0	0	0
100001045771	1	2	1	3.19	7.8	2.1	622.2	124	217	57	28.7	5.3	121	71	1.6	5.2	0.9	3.5	37.1	361	6.7	60	102.2	17	280	42.8	85.1	28.6	0	1	0	1	2	6.85	0	1	1	1	1	0	0	0	0	0	0	0	0	0	1
100001246123	1	2	0	20.11	8.4	10.1	885.8	80.1	191.8	56	26.7	5.4	160	94	4.5	6.1	1	3.3	41.9	247	3	58	104.1	11.1	192	40	80.4	28.7	1	0	0	1	2	9.81	0	1	0	0	0	0	1	0	1	0	1	1	1	0	0
100001331032	1	2	1	6.86	10.5	2.6	661.5	56.7	146.3	60	22.7	10.2	125	75	1.4	3.6	1	2.3	39.5	194	4.3	60	100.1	7	181	40.3	90.2	31.8	1	0	0	0	2	13.52	0	1	0	1	1	0	0	0	0	0	0	0	0	0	0
100001963350	1	2	1	2	12.1	24.2	728	59.8	169.4	64	23	12.5	137	71	1.6	4	1	2.4	41	237	4.3	57	99	6.1	204	36.1	85.3	31	1	1	0	0	2	10.66	0	1	0	1	0	0	1	0	0	0	0	0	0	0	1
100002818516	1	2	0		8.1	96.1	646.9	135.2	223.1	64	25.7	6.6	146	79	1.9	4	1.1	2.3	42.2	289	6.4	62	96.1	2.4	187	39.8	91.5	31.5	0	0	0	0	2	7.23	0	1	0	0	1	0	0	0	0	0	0	0	1	1	1
100002870826	1	2	0	24.46	7.1		671.4	87.5	236	63	24.9	11.1	130	85	1.7	4.5	1.1	2.5	42.8	280	5.2	69	85	12.1	279	41.5	93	31.6	0	1	0	0	2	8.61	0	1	0	0	1	0	0	0	0	0	0	0	0	0	1
100003219679	1	2	0	2.48	6.3	1.3	1219.2	159.8	320.1	58	34.3	9.8	162	79	2.7	4.8	0.9	3	41.4	561	5.7	63	98.3	115	154	35.2	92.6	30.5	1	1	0	1	2	5.07	0	1	1	0	1	0	0	0	1	0	1	1	1	1	1
100003501336	1	2	0	4.53	10.8	1	207.7	121.1	227.4	58	28.2	4.5	128	68	1.4	4.5	1	3	42.1	313	5	59	102.1	90.8	276	43.1	88.9	29.9	1	0	0	1	2	5.67	0	1	0	0	1	0	0	0	0	0	0	0	0	0	0
100006525306	1	2	0		8.2		607.8	94.8	178.1	53	26.2	9.6	167	92	1.2	5.8	1.1	4.4	39.3	303	4.2	57	106.9	13.4	185	40	88.5	30.1	1	0	0	1	2	7.53	0	1	0	0	1	0	0	0	0	0	0	0	0	0	1
100006863523	1	2	0		8.2	0.9	301.5	128.4	340.5	48	33.3	6.7	137	78	0.9	4.7	1.6	2.7	40.5	357	6.7	74	86.8	12.1	170	45.6	92.7	30.5	1	1	0	0	2	8.19	0	1	0	0	0	0	0	1	0	0	0	0	0	0	0
100009170051	1	2	1		8	0.4	603.6	145.3	291.9	58	29.9	6.4	119	57	1.1	4.5	1.5	2.4	40.8	306	4.5	59	102.1	4.5	220	44.3	87	29.1	0	0	0	0	2	7.4	0	1	0	1	1	0	0	0	0	0	0	0	0	0	0
100002390605	1	1	1	20.18	7.2	2.2	1056.4	145.4	212	72	28.8	12.3	139	73	1.5	4.3	0.9	3.1	39.7	786	9.1	160	38.6	4.8	177	39.4	95.6	31.8	0	0	0	0	2	6.82	1	1	1	1	0	0	0	1	0	0	0	0	0	0	0
100003932820	1	2	0		7.5	0.7	390.7	110.4	240.2	66	25.9	8.6	159	87	1	4.4	1.6	2.2	39.7	317	5.9	58	97	74.7	236	42.8	92.6	31	0	0	0	0	2	7.24	0	1	1	0	1	0	0	0	0	0	0	0	0	0	0
100008089866	1	2	1		9.1	0.8	623.5	96.9	319.2	57	29.2	5.7	145	78	2.7	4.1	0.7	2.2	41.8	293	4.7	66	93.6	17.3	206	42.4	92.8	29.8	0	0	0	1	2	7.53	1	1	0	0	0	0	1	0	1	0	1	1	0	0	0
100009181303	1	1	0		6.4		60.7	108.6	186.3	60	27.5	7.2	124	72	0.8	3.6	1.2	2.2	48.2	379	6.8	86	88.97	65.8	33	32	68	16	0	0	1	0	2	213	0	1	1	1	0	1	0	0	1	0	1	1	0	0	0
100008977213	1	1	1		9.7	4	287	77.1	152.5	64	24.9	4.3	163	93	2	5.2	1.2	3	41.5	234	3.5	67	102.02	4.6	40	26	58	47	1	0	1	0	2	1	0	1	0	0	0	1	0	0	0	0	0	0	0	0	0
100007627757	1	1	0		6.8		223.1	134	269	66	30.2	8	142	84	1.8	4.5	1	2.5	45.7	441	6.3	77	94.99	7	17	18	90	20	0	0	1	0	2	125	0	1	0	0	0	0	0	0	0	0	0	0	0	0	0
100007561082	1	1	0		7.7		735.8			66	28.9	7.5	145	70	1.6	3.5	1.2	1.5	43.8	340	5	85	86.51	13	27	19	69	23	1	0	0	0	2	137	0	1	1	1	1	0	0	0	1	0	1	1	0	0	0
100007092672	1	1	1		11.4	3	515.4	228	349	31	37.3	12	136	74	10.2	6.3	0.6	2.3	46.7	620	7.2	98	93.13	37.2	281	178	118	166	0	0	1	0	2	0	0	1	1	1	1	0	0	0	1	1	1	0	0	0	0
100006858673	1	1	1		6.9		116.4	88.6	241.6	50	28.1	9.1	158	95	0.9	3.5	1.2	1.6	46.8	482	5.4	103	76.73	3.9	32	22	64	29	0	0	0	0	2	124	0	1	0	0	0	0	1	0	1	0	1	1	1	1	1
100006795103	1	2	1		6.4	2.2	831.2	78	147.6	70	22.6	7.1	122	65	1.9	4.2	0.8	2.7	40.6	368	4.6	51	98.22	20	7	11	57	22	1	0	0	0	2	112	0	1	1	0	0	0	1	0	0	0	0	0	0	0	0
100006366183	1	1	1		8.5	7.4	568.7	88.2	135.9	64	24.9	4.8	130	65	2	3.5	0.9	2.2	42.6	357	4.6	58	108.27	51.2	13	17	71	36	1	0	0	0	2	243	0	1	1	1	0	1	0	0	1	0	1	1	0	0	0
100006058220	1	2	0		7.6	2.5	570.5	95.1	412.3	65	34.5	6.2	152	80	1.1	4.9	1.4	3.2	41	245	4	63	94.02	13.4	31	32	63	27	0	0	1	0	2	122	0	1	1	1	1	0	0	0	1	0	1	1	0	0	0
100003935296	1	1	1		6.1	3.1	1453.4	152.3	198.7	49	27.3	6	154	99	3.8	4.5	0.9	2.4	42.7	500	4.4	59	119.45	8	34	21	100	145	0	0	1	0	2	108	0	1	1	1	0	0	1	0	1	0	1	1	1	0	0
100003390211	1	1	1	12.11	7.7	1.9	639.7	119.2	228.7	58	26.8	8.9	151	88	4.9	4.6	0.9	1.8	44.7	357	8.1	69	105.13	70.2	24	16	64	18	0	1	0	0	2	95	0	1	0	0	0	0	0	1	1	0	1	0	0	0	0
100003289100	1	2	1	21.95	12.9		972.4	84.1	167	49	25.5	5.7	134	78	2.5	4.1	0.8	1.9	40.1	324	3.8	64	96.89	3.1	32	23	63	38	0	1	0	0	2	21	0	1	1	1	0	1	0	0	0	0	0	0	0	0	0
100003213828	1	2	1	31.74	10.5	3.6	619.5	118.3	194.2	65	27	8.6	148	85	2.2	8.1	1	6.1	38.1	295	7.3	67	86.59	6	101	41	72	69	0	0	1	0	2	12	0	1	1	1	0	0	1	0	1	0	1	1	0	0	0
100003153306	1	1	1	6.95	6.1	1.8	592.8	86.5	205.7	67	24.5	2.9	141	58	2.2	4.2	0.8	2.4	39.2	521	6.3	74	95.88	14.6	14	14	50	19	1	1	0	0	2	155	0	1	1	1	0	0	1	0	1	0	1	0	1	0	0
100002952160	1	1	1	16.3	6.4	1.8	843.3	11.9	79.7	60	21.8	6.5	122	58	0.6	4	1.2	2.2	45.3	493	5.9	76	99.62	7.7	16	15	50	12	1	0	0	0	2	179	0	1	0	0	1	0	0	0	0	0	0	0	0	0	0
100002939875	1	2	1		8.9	3.3	387.7	104	265.9	55	27.7	8.8	112	68	2	4.3	1.1	2.5	37.2	246	3.8	57	105.67	0.5	57	43	97	95	1	1	1	0	2	69	0	1	1	1	1	0	0	0	0	0	0	0	0	0	0
100002889101	1	1	0		9.2	4.4	761.9	84.7	184	70	25.1	6.5	123	74	1.6	5.2	0.8	3.8	40.5	337	5.9	89	79.56	65.8	14	17	102	23	0	0	0	0	2	0	0	1	1	1	0	1	0	0	1	0	1	0	0	0	0
100002871575	1	1	0	39.22	6.5	1.5	985.1	103.1	198.4	57	27.3	5	138	83	2.8	4	0.7	2.1	39.1	290	5.6	77	101.19	1.1	22	17	90	23	1	1	1	0	2	81	0	1	1	0	0	0	0	1	0	0	0	0	1	1	1
100002852628	1	2	0	6.65	8.1	1.4	1118.4	113	266.3	41	29.4	7.6	156	85	2.8	4.6	0.9	3	44.7	354	2.7	61	113.75	14.4	83	64	123	110	0	0	1	0	2	129	1	1	0	0	0	0	0	1	0	0	0	0	0	0	0
100002851050	1	1	0	8.72	6.4	2	907.6	99.8	178.2	57	27	5.3	132	71	1.7	3.8	0.8	2.2	39.5	546	4.8	92	83.74	2.2	22	17	54	26	1	0	0	0	2	129	1	1	0	0	0	0	1	0	0	0	0	0	1	0	0
100002771792	1	2	0		11.2	3.8	659.7	47.2	103.8	54	19.6	4.9	141	65	0.5	3.9	1.3	2.2	37.4	272	5.6	58	105.35	21.6	14	15	112	11	1	1	0	0	2	117	0	1	0	0	0	1	0	0	0	0	0	0	0	0	0
100002712580	1	1	1		10.8	2	744.6	55.3	198.5	48	23.7	4.2	134	81	1.7	4.9	0.9	3	40.4	327	5.4	62	117.86	77.9	12	11	96	19	0	0	0	0	2	105	0	1	0	0	0	0	1	0	0	0	0	0	0	0	0
100002263127	1	2	0		9	1.9	651.5	145	213.8	60	27.5	8.2	135	77	2.7	4.3	0.9	2.1	36.2	315	5.8	62	99.07	27.7	17	11	84	16	0	0	1	0	2	160	0	1	1	1	0	1	0	0	0	0	0	0	0	0	0
100002237935	1	1	0		7.2	1.2	695.8	69.3	165.9	64	23.5	5.6	140	70	1.6	3.4	0.8	2.1	38.1	400	5.2	54	111.5	7.9	29	21	103	29	0	0	1	0	2	79	1	1	1	1	0	0	1	0	1	0	1	1	0	0	0
100002180219	1	1	0	15.5	9.1	11.9	564.8	114	159.1	41	24.3	8.1	125	85	1.9	5.3	0.8	3.7	46.3	259	5	69	118.46	11.8	27	17	92	132	0	0	1	0	2	1	0	1	1	1	0	1	0	0	0	0	0	0	0	0	0
100002180055	1	1	0	8.76	14.1	3.5	634	112.3	203.6	51	28.7	8.5	141	96	1.1	4.2	1	2.7	38.4	356	4.4	70	109.78	4.5	17	19	60	33	0	0	0	0	2	12	0	1	0	0	0	0	0	1	0	0	0	0	0	0	0
100002127700	1	1	0		11.6	4.3	157.5	52.4	151.4	36	23.9	10	132	80	2.9	5.5	1.1	3.2	41.1	432	5.7	69	122.7	5.3	17	14	71	69	0	0	1	0	2	12	0	1	0	0	1	0	0	0	1	0	1	0	1	0	0
100002080128	1	1	1	2	11	2.7	589.3	105.5	169.8	53	23.7	15.7	153	97	2	4.7	0.7	3.1	37.4	385	7.9	125	59.44	267.3	7	8	80	28	0	0	0	0	2	127	0	1	1	1	1	0	0	0	0	0	0	0	0	0	0
100001931083	1	1	1		8.3	1.2	369.5	136.3	161.6	57	26.3	7.3	115	79	1.3	5.3	1.3	3.6	40.9	307	5.5	76	101.74	9.3	19	16	59	54	0	0	1	0	2	17	0	1	0	0	0	0	1	0	0	0	0	0	0	0	0
100001771991	1	1	1	12.15	10.7	4.8	276.8	162.3	235.9	68	28.8	10.1	130	77	1.1	4	1	2.5	36.9	329	7.1	72	96.29	33.7	34	22	118	45	0	0	1	0	2	76	0	1	1	1	0	0	0	1	0	0	0	0	0	0	0
100001523598	1	1	1	3.45	12.1	5.3	682.7	31.6	80.7	45	20.8	3.7	113	74	0.6	2.9	1.2	1.4	38	314	6.1	59	122.86	4.7	22	24	60	77	0	0	0	0	2	0	0	1	1	1	0	0	0	1	0	0	0	0	0	0	0
100001523370	1	1	1	9.82	9.1	1.4	754.9	135.9	217.9	55	31.2	8.9	168	75	1.4	4.7	0.9	3.6	37.9	398	4.3	64	110.75	684.2	16	14	73	27	0	0	1	1	2	280	0	1	1	1	0	0	0	1	1	0	1	0	0	0	0
100001332901	1	1	0	7.63	6.4		894.4	79.4	130.5	54	24.7	7.3	139	79	0.8	5	1.3	3.1	42.9	337	5.3	62	113	10.4	21	16	69	14	0	0	0	0	2	108	0	1	0	0	0	0	1	0	1	0	1	1	0	0	0
100001193162	1	2	1	7.42	11	1.5	745.6	114	221	58	28.6	7.6	124	80	1.9	2.3	0.9	0.7	38.3	261	4.3	51	106.86	478.5	18	35	69	89	0	0	1	0	2	124	0	1	1	1	0	1	0	0	0	0	0	0	0	0	0
100001158543	1	1	0	9.69	8.6		672.2	137	184	70	24.4	12.7	175	78	1	4.6	1.2	2.9	47.6	222	6.8	74	93.89	68	18	16	83	22	0	0	1	0	2	3	0	1	1	1	0	0	1	0	0	0	0	0	0	0	0
100001121112	1	1	1	8.31	6.6		318.2	95	150	54	24.4	7	124	79	0.9	3.3	1.6	1.4	45.1	472	4.6	74	105.05	11.2	12	18	52	16	0	0	0	0	2	146	0	1	0	0	0	0	1	0	0	0	0	0	1	0	0
100001095396	1	1	1		7.4	1.7	580.3	72	148	62	21.8	7.8	165	85	1.3	4	1	2.7	38.8	277	4.7	89	84.16	10.3	28	24	69	41	0	0	1	0	2	99	0	1	1	1	0	1	0	0	0	0	0	0	0	0	0
100001088990	1	2	0	14.95	9.1	3.8	469.1	73	207	56	26.8	6	133	68	2	4.9	1.2	2.9	37.5	374	4.8	67	92.24	10	16	16	83	15	0	0	1	0	2	184	0	1	1	1	0	0	1	0	0	0	0	0	0	0	0
100001086202	1	1	0		7.2		1250.8	103	173	55	25.1	6.9	133	73	2.4	6.2	1.2	3.6	39.6	438	6.6	107	70.74	3693.7	22	21	115	54	0	0	0	0	2	24	0	1	1	0	0	0	1	0	0	0	0	0	0	0	0
100001078069	1	1	1		6.9		847.6	82	141	56	26.6	5.8	154	77	0.9	4	1	2.6	47	351	6.8	79	100.83	823.8	24	19	61	13	0	0	0	0	2	159	1	1	1	0	0	0	1	0	1	0	1	1	0	0	0
100001034070	1	1	0	21.39	8.2	2.4	976.1	159	194	50	26.2	8.5	116	76	2.2	4	0.9	2.3	40.2	478	7.1	93	86.82	92.8	32	16	64	32	0	0	1	0	2	184	0	1	1	1	0	0	1	0	0	0	0	0	1	1	0
100001032865	1	1	1		7.8	2.8	1020.2	131	174	52	28.2	13.2	131	68	2.1	6.3	1	4.5	38.8	467	5.4	72	107.75	48.9	77	69	61	507	0	0	1	0	2	123	0	1	1	1	0	0	0	1	1	0	1	0	1	0	0
100001031354	1	1	1	10.28	6.7	3.2	449.9	86	134	49	24.1	7	141	80	2.5	4.6	0.9	3	40.9	346	8	79	105.92	24.8	19	18	51	48	0	0	0	0	2	135	0	1	1	1	0	0	0	1	0	0	0	0	0	0	0
100001000707	1	1	1	10.99	7.2	2.4	559.4	59	150	60	24.6	8.1	140	74	0.9	4.3	1.3	2.5	35.1	353	3.6	61	109.06	3.7	7	13	41	31	0	1	1	0	2	256	0	1	0	0	0	0	1	0	0	0	0	0	0	0	0
100000992810	1	1	1	4.18	6.6	1.9	652.3	105	218	70	26.3	5.9	157	73	0.7	2.5	0.8	1.3	42.4	472	5.7	82	87.85	4.1	11	15	24	17	0	0	1	0	2	268	0	1	0	0	0	0	1	0	0	0	0	0	1	0	0
100000915048	1	2	1	10.09	8.1	2.4	771.6	88	175	58	24.9	7.6	145	78	1.8	3.3	0.7	1.8	43	279	5.6	68	89.53	11.5	13	14	75	10	0	0	0	0	2	121	0	1	1	1	0	1	0	0	0	0	0	0	0	0	0
100000897195	1	2	1	25.76	8.3	0.9	532.8	111	202	41	29.1	8.2	118	77	2	7.1	0.9	5.4	42.3	445	3.7	50	121.1	48.6	51	24	55	37	0	0	0	0	2	0	0	1	1	1	0	0	0	1	0	0	0	0	0	0	0
100000853960	1	1	1	11.92	11.4	1.9	985.7	89	177	61	26.3	19.1	157	99	4	4.8	0.9	3	35.1	311	8	107	67.82	858.2	16	20	94	14	0	0	0	0	2	255	0	1	0	0	0	0	1	0	0	0	0	0	0	0	0
100000837351	1	1	0	2	8.7		112.7	89	175	46	28	11.2	169	90	1.2	4.5	1.3	2.7	51.5	448	5.3	74	111.13	56.1	16	16	47	36	0	0	0	0	2	133	1	1	1	1	0	0	1	0	0	0	0	0	0	0	0
100000836738	1	1	1	2.41	7.7	1.8	554.2	121	111	62	23.3	6.5	152	72	1.3	5.8	1.4	3.7	38.8	291	7.9	66	104.11	38	11	13	49	31	0	0	0	0	2	193	0	1	1	1	0	0	0	1	0	0	0	0	0	0	0
100000714434	1	2	1	2.57	10.9	1.4	664.8	120.2	291	44	33.8	7.6	148	90	2.8	6.4	1.3	3.8	41.8	323	4.8	46	122.2	56.2	53	34	87	31	0	0	0	0	2	1	0	1	1	1	0	0	0	1	0	0	0	0	0	0	0
100000714164	1	2	0		6.6	0.8	506.4	76.8	204.7	50	27.1	4.8	141	83	0.9	3.9	1.2	2.5	40.8	411	4.1	62	106.28	11.4	20	19	44	21	0	0	0	0	2	131	0	1	1	1	0	0	1	0	0	0	0	0	0	0	0
100000712803	1	2	1	30.87	8.1		799.5	178.3	245.7	60	31.7	8.4	170	82	3	4.7	1.2	2.5	43.4	296	6.7	75	78.33	626.2	17	13	83	14	0	0	0	0	2	204	0	1	1	1	0	1	0	0	0	0	0	0	0	0	0
100000699326	1	1	1		7.7	3.9	206.5	66.1	130.4	63	25.6	4.7	192	94	0.6	5.6	1.8	3.3	36.6	248	6.7	98	74.38	223	25	23	63	13	0	0	0	0	2	143	0	1	0	0	0	0	0	1	0	0	0	0	0	0	0
100000698431	1	1	0	9.69	11.2	4.1	650.4	70.6	156.2	47	23.7	5.2	167	89	1.5	5.5	1	4	40.9	322	3.9	74	110.35	8.6	13	13	62	14	0	0	0	0	2	13	0	1	0	0	0	0	1	0	0	0	0	0	0	0	0
100000685479	1	1	0	27.35	7.3		550	136.8	240.9	41	29.3	8.1	129	82	4	3.5	0.7	1.5	48.4	368	6.2	68	119.18		157	71	63	114	0	0	0	0	2	22	0	1	1	1	0	1	0	0	1	0	1	1	0	0	0
100000683048	1	1	0	2	10.7	3.1	983.6	116.6	204.4	61	24	11.7	146	69	7.5	8.2	1	3.9	33.2	576	11.9	219	28.51	3427.2	9	9	117	58	0	0	0	0	2	216	0	1	1	1	1	0	0	0	1	0	1	1	0	0	0
100000669989	1	1	0	3.59	9.2	1.6	228.7	113	202.4	67	23.8	8.4	134	82	3.2	4	0.6	1.9	37.8	387	7.3	93	77.05	6.1	33	19	65	50	0	0	1	0	2	143	0	1	1	1	0	0	0	1	1	0	1	1	0	0	0
100000666632	1	1	0	71.12	7.2	1.4	584.2	64.2	133.5	55	23.1	4.6	115	71	3.6	4.2	0.8	2.1	40	261	5.8	73	104.9	12.2	21	16	56	50	0	0	0	0	2	131	0	1	1	1	1	0	0	0	1	0	1	1	0	0	0
100000646500	1	1	1	3.9	7.9	0.9	973.8	131.8	133.3	70	23.7	11.6	158	66	1.6	4.1	1	2.4	42.5	241	5.5	72	94.95	11.9	18	13	51	15	0	0	0	0	2	277	0	1	1	1	0	0	1	0	1	0	1	1	0	0	0
100000646353	1	1	0	23.88	9	2.1	450.4	91.9	146.7	62	24.6	5.3	123	67	1	5.3	0.9	4.1	38.9	225	8.6	72	100.44	7.3	19	19	48	14	0	0	0	0	2	131	0	1	1	0	0	0	1	0	1	0	1	1	0	0	0
100000646294	1	1	0		7.1	2.1	571	158.6	210.1	60	29	5.7	156	90	2.2	5.4	1.4	3.2	35.6	293	5.4	67	104.93	72.8	11	15	46	12	0	0	0	0	2	155	0	1	1	0	0	0	1	0	0	0	0	0	0	0	0
100000628070	1	1	0	2	7.6	8.3	926.2	78.4	155	53	23.4	8.4	173	97	3.1	5.8	1.4	3.5	45.5	360	4.2	71	107.61	32.7	32	21	54	95	0	0	0	0	2	57	0	1	0	0	0	0	0	1	0	0	0	0	0	0	0
100000621224	1	1	0		7	1.3	793	72	192	55	25.3	5.6	104	65	1.2	3.9	0.8	2.5	47.2	253	6.5	99	77.72	136	26	18	59	14	0	0	0	0	2	130	0	1	1	1	0	0	1	0	0	0	0	0	0	0	0
100000597864	1	1	0	19.06	8.1	2	825.7	132.1	191.1	43	28.2	6.6	132	69	1.2	3.3	1.1	1.8	45.1	296	5.2	73	114.13	40.1	106	57	61	84	0	0	0	0	2	24	0	1	0	0	0	1	0	0	0	0	0	0	0	0	0
100000576104	1	2	0	27.18	8.8	1.5	455.7	70.4	179.6	52	25	6.1	164	94	1.9	4.8	1.1	3.1	46.7	405	4.3	65	97.98	30.1	59	73	112	91	0	0	0	0	2	32	0	1	1	1	0	1	0	0	0	0	0	0	0	0	0
100000567577	1	1	1	4.95	8.7	1.4	67.2	57.1	165.1	66	23.1	5.3	151	89	0.8	4.2	1.6	1.9	38.1	334	6.8	67	100.6	15.9	16	19	51	20	0	0	0	0	2	251	1	1	1	1	0	0	1	0	1	0	1	1	0	0	0
100000555400	1	1	1	5.21	7.9	1.6	35.6	82.1	138.7	58	23.1	3.8	119	70	2.7	6.6	0.9	4.6	37.9	356	9.4	86	90.23	51.3	10	12	76	36	0	0	0	0	2	178	0	1	0	0	0	1	0	0	1	0	1	0	0	0	0
100000550818	1	1	0	8.49	12.1	2.2	145.2	51.4	96.8	52	21.9	7.5	100	65	1.2	5.4	0.9	3.8	38.6	339	4.1	68	110.32	7	12	12	60	21	0	0	0	0	2	44	0	1	0	0	0	0	1	0	0	0	0	0	0	0	0
100000544848	1	2	1	11.53	8.3	2.2	501.4	170.3	439.3	64	38.7	2.9	123	46	2.7	4.1	1	1.8	40.1	275	6.1	63	94.68	231.2	59	38	72	43	1	0	0	0	2	202	0	1	1	0	0	0	1	0	1	0	1	1	0	0	0
100000542736	1	2	0		7.8		257.3	68.2	109.5	57	22.5	6	126	69	1.6	6.1	1.2	4.2	43.6	340	4.6	68	90.16	24.9	16	15	49	30	1	0	0	0	2	129	0	1	1	1	0	0	0	1	1	0	1	1	0	0	0
[truncated: 72 more columns]
